# Supplementary material for: Transcriptional Profiling of Human Brain Endothelial Cells Reveals Key Properties Crucial for Predictive In Vitro Blood-Brain Barrier Models
Source: PLoS One. 2012 May 31;7(5):e38149. doi: 10.1371/journal.pone.0038149 (PMC3364980; doi:10.1371/journal.pone.0038149)
Supplement: Table S2 — hCMEC D3 vs. hpBECs gene sets. (XLS) [file pone.0038149.s006.xls]

## Sheet: Sheet1
UP in hpBECs vs. hCMEC/D3
NAME (Genesets)	SIZE	NOM p-valule	FDR q-valule
DNA_REPLICATION	166	0	0
M_PHASE	322	0	0
CHROMOSOME_SEGREGATION	79	0	0
M_PHASE_OF_MITOTIC_CELL_CYCLE	218	0	0
DNA_METABOLIC_PROCESS	455	0	0
MITOSIS	212	0	0
NUCLEAR_DIVISION	212	0	0
ORGANELLE_FISSION	220	0	0
CELL_CYCLE_PHASE	405	0	0
SPINDLE_ORGANIZATION	45	0	0
MITOTIC_CELL_CYCLE	353	0	0
DNA_REPAIR	258	0	0
MITOTIC_SISTER_CHROMATID_SEGREGATION	35	0	0
SISTER_CHROMATID_SEGREGATION	36	0	0
DNA_DEPENDENT_DNA_REPLICATION	53	0	0
RESPONSE_TO_VIRUS	119	0	0
CELL_DIVISION	286	0	0
MEIOSIS	95	0	0
MEIOTIC_CELL_CYCLE	96	0	0
M_PHASE_OF_MEIOTIC_CELL_CYCLE	95	0	0
MICROTUBULE_CYTOSKELETON_ORGANIZATION	130	0	0
CHROMOSOME_CONDENSATION	25	0	0
DNA_CONFORMATION_CHANGE	113	0	0
RESPONSE_TO_DNA_DAMAGE_STIMULUS	349	0	2.59744e-05
CELL_CYCLE_CHECKPOINT	95	0	4.27616e-05
CHROMOSOME_LOCALIZATION	16	0	0.000193749
ESTABLISHMENT_OF_CHROMOSOME_LOCALIZATION	16	0	0.000206392
DNA_PACKAGING	96	0	0.000292259
MICROTUBULE_BASED_PROCESS	220	0	0.000304347
DNA_RECOMBINATION	94	0	0.000546905
DOUBLE_STRAND_BREAK_REPAIR	58	0	0.000540848
MEIOSIS_I	38	0	0.000675935
CENTROSOME_ORGANIZATION	31	0	0.000685491
DNA_DEPENDENT_DNA_REPLICATION_INITIATION	15	0	0.000702395
MICROTUBULE_ORGANIZING_CENTER_ORGANIZATION	32	0.00019658	0.000870167
CHROMOSOME_ORGANIZATION	470	0	0.00103675
MITOTIC_CHROMOSOME_CONDENSATION	12	0	0.00143042
MITOTIC_SPINDLE_ORGANIZATION	14	0	0.00159992
ESTABLISHMENT_OF_RNA_LOCALIZATION	86	0	0.00201349
MRNA_TRANSPORT	78	0	0.00224033
SPINDLE_ASSEMBLY	18	0	0.00227807
DNA_DUPLEX_UNWINDING	16	0	0.00226931
RNA_TRANSPORT	86	0	0.00232337
NUCLEIC_ACID_TRANSPORT	86	0	0.0023548
DNA_GEOMETRIC_CHANGE	16	0	0.00249322
REGULATION_OF_LIGASE_ACTIVITY	79	0	0.00264134
REGULATION_OF_DNA_METABOLIC_PROCESS	121	0	0.00273894
METAPHASE_PLATE_CONGRESSION	12	0.000193199	0.00279642
REGULATION_OF_UBIQUITIN_PROTEIN_LIGASE_ACTIVITY	76	0	0.00314965
NEGATIVE_REGULATION_OF_DNA_METABOLIC_PROCESS	42	0.000192493	0.00311756
RRNA_PROCESSING	78	0.000195427	0.00353059
POSITIVE_REGULATION_OF_LIGASE_ACTIVITY	69	0	0.00389323
RNA_LOCALIZATION	88	0	0.00606312
NUCLEOTIDE_EXCISION_REPAIR__DNA_GAP_FILLING	15	0.000380228	0.00644975
RRNA_METABOLIC_PROCESS	82	0.000193573	0.0063687
POSITIVE_REGULATION_OF_UBIQUITIN_PROTEIN_LIGASE_ACTIVITY	66	0	0.00652846
TELOMERE_ORGANIZATION	25	0	0.00674521
NUCLEOBASE__NUCLEOSIDE__NUCLEOTIDE_AND_NUCLEIC_ACID_TRANSPORT	101	0	0.00700756
ORGANELLE_ASSEMBLY	46	0.000193986	0.00802495
DEFENSE_RESPONSE_TO_VIRUS	23	0.000778665	0.00819884
SPINDLE_CHECKPOINT	14	0.000382044	0.00873418
REGULATION_OF_UBIQUITIN_PROTEIN_LIGASE_ACTIVITY_INVOLVED_IN_MITOTIC_CELL_CYCLE	62	0.000389257	0.00884633
NEGATIVE_REGULATION_OF_DNA_REPLICATION	31	0.000380807	0.00892259
NUCLEOTIDE_EXCISION_REPAIR	49	0.000582751	0.00962884
NCRNA_PROCESSING	164	0	0.0102563
REGULATION_OF_CELL_CYCLE_PROCESS	132	0	0.0105441
TELOMERE_MAINTENANCE	24	0.000755144	0.0114075
ANAPHASE_PROMOTING_COMPLEX_DEPENDENT_PROTEASOMAL_UBIQUITIN_DEPENDENT_PROTEIN_CATABOLIC_PROCESS	57	0	0.0112411
REGULATION_OF_DNA_REPLICATION	69	0.000192419	0.0112615
DNA_INTEGRITY_CHECKPOINT	57	0.000191424	0.0113583
RECIPROCAL_MEIOTIC_RECOMBINATION	21	0.00114548	0.0118745
POSITIVE_REGULATION_OF_UBIQUITIN_PROTEIN_LIGASE_ACTIVITY_INVOLVED_IN_MITOTIC_CELL_CYCLE	59	0.000194212	0.0127623
ANTIGEN_PROCESSING_AND_PRESENTATION	46	0.000581846	0.0128264
MISMATCH_REPAIR	15	0.00170455	0.0126677
RIBOSOME_BIOGENESIS	105	0.000194818	0.0142492
MITOTIC_METAPHASE_PLATE_CONGRESSION	10	0.000938086	0.0145681
NUCLEOBASE_METABOLIC_PROCESS	22	0.00191534	0.0161886
POSITIVE_REGULATION_OF_MYELOID_LEUKOCYTE_DIFFERENTIATION	19	0.00172778	0.0180603
ESTABLISHMENT_OF_SPINDLE_LOCALIZATION	10	0.00192678	0.0183986
NEGATIVE_REGULATION_OF_LIGASE_ACTIVITY	60	0.000580608	0.0193385
REGULATION_OF_DNA_DEPENDENT_DNA_REPLICATION	15	0.00190585	0.0208388
CALCIUM_INDEPENDENT_CELL_CELL_ADHESION	20	0.00248281	0.0206429
SPINDLE_ASSEMBLY_CHECKPOINT	12	0.0026975	0.0204137
NEGATIVE_REGULATION_OF_UBIQUITIN_PROTEIN_LIGASE_ACTIVITY	60	0.00057659	0.0202074
SPINDLE_LOCALIZATION	10	0.00112973	0.0207797
NEGATIVE_REGULATION_OF_UBIQUITIN_PROTEIN_LIGASE_ACTIVITY_INVOLVED_IN_MITOTIC_CELL_CYCLE	56	0.000196117	0.0216997
DNA_DAMAGE_RESPONSE__SIGNAL_TRANSDUCTION	87	0.000582411	0.022244
REGULATION_OF_NUCLEAR_DIVISION	51	0.000584681	0.022874
REGULATION_OF_MITOSIS	51	0.00115362	0.0238764
BASE_EXCISION_REPAIR	24	0.00454545	0.0238278
ANTIGEN_PROCESSING_AND_PRESENTATION_OF_PEPTIDE_OR_POLYSACCHARIDE_ANTIGEN_VIA_MHC_CLASS_II	12	0.00150858	0.0252827
DOUBLE_STRAND_BREAK_REPAIR_VIA_HOMOLOGOUS_RECOMBINATION	18	0.00283876	0.0251603
RECOMBINATIONAL_REPAIR	18	0.00362595	0.0250269
NEGATIVE_REGULATION_OF_PROTEIN_UBIQUITINATION	72	0.000794597	0.0261567
REGULATION_OF_INNATE_IMMUNE_RESPONSE	58	0.0011583	0.0317908
NCRNA_METABOLIC_PROCESS	207	0	0.0316362
MITOTIC_CELL_CYCLE_SPINDLE_CHECKPOINT	11	0.00343905	0.0326044
NUCLEOBASE_BIOSYNTHETIC_PROCESS	12	0.00421617	0.0358868
RESPONSE_TO_OTHER_ORGANISM	304	0	0.0376605
RNA_SPLICING	253	0.000391389	0.0387035
PATTERN_RECOGNITION_RECEPTOR_SIGNALING_PATHWAY	18	0.00743424	0.0408276
REGULATION_OF_OSTEOCLAST_DIFFERENTIATION	23	0.00461627	0.042507
REGULATION_OF_PROTEIN_UBIQUITINATION	114	0.000194856	0.0436055
RIBONUCLEOPROTEIN_COMPLEX_BIOGENESIS	165	0.000198847	0.0438598
IMMUNOGLOBULIN_PRODUCTION	25	0.00462695	0.0497608
SISTER_CHROMATID_COHESION	13	0.00636704	0.0497578
G2_M_TRANSITION_DNA_DAMAGE_CHECKPOINT	18	0.00812087	0.0500636
NEGATIVE_REGULATION_OF_MITOTIC_METAPHASE_ANAPHASE_TRANSITION	11	0.0031997	0.0496428
TELOMERE_MAINTENANCE_VIA_TELOMERE_LENGTHENING	12	0.00510204	0.049416
REGULATION_OF_MICROTUBULE_CYTOSKELETON_ORGANIZATION	38	0.00311163	0.0495832
PRODUCTION_OF_MOLECULAR_MEDIATOR_OF_IMMUNE_RESPONSE	26	0.00436102	0.0491848
RESPONSE_TO_ZINC_ION	16	0.0078529	0.0491849
CENTROSOME_CYCLE	18	0.00648607	0.0494677
NEGATIVE_REGULATION_OF_NF_KAPPAB_TRANSCRIPTION_FACTOR_ACTIVITY	25	0.00722571	0.049071
NON_RECOMBINATIONAL_REPAIR	13	0.00731433	0.0492269
INTERPHASE	99	0.00116686	0.049773
MITOTIC_CELL_CYCLE_SPINDLE_ASSEMBLY_CHECKPOINT	10	0.00488171	0.0498603
UP in hCMEC/D3 vs. hpBECs
NAME (Genesets)	SIZE	NOM p-valule	FDR q-valule
MULTICELLULAR_ORGANISMAL_CATABOLIC_PROCESS	26	0	0.00219177
ANTERIOR_POSTERIOR_PATTERN_FORMATION	135	0	0.00356829
COLLAGEN_CATABOLIC_PROCESS	20	0	0.00426225
MULTICELLULAR_ORGANISMAL_MACROMOLECULE_METABOLIC_PROCESS	32	0	0.00590964
MULTICELLULAR_ORGANISMAL_METABOLIC_PROCESS	38	0.000207168	0.00665033
HOMOPHILIC_CELL_ADHESION	95	0	0.00853576
COLLAGEN_METABOLIC_PROCESS	29	0.000210128	0.00916319
REGIONALIZATION	197	0	0.0118943
HINDBRAIN_DEVELOPMENT	51	0	0.0145928
LEARNING	47	0	0.0177132
REGULATION_OF_SYNAPTIC_TRANSMISSION__DOPAMINERGIC	11	0	0.0234096
REGULATION_OF_ENDOTHELIAL_CELL_MIGRATION	41	0.000422565	0.0214683
POSITIVE_REGULATION_OF_FATTY_ACID_BIOSYNTHETIC_PROCESS	11	0	0.0256234
EMBRYONIC_ORGAN_MORPHOGENESIS	128	0	0.0295737
CRANIAL_NERVE_DEVELOPMENT	19	0.00151384	0.037951
DITERPENOID_METABOLIC_PROCESS	23	0.00105686	0.0364992
NERVE_DEVELOPMENT	25	0.0010337	0.0408524
SKELETAL_SYSTEM_DEVELOPMENT	309	0	0.0408238
CRANIAL_NERVE_MORPHOGENESIS	11	0.000424719	0.0387335
EMBRYONIC_SKELETAL_SYSTEM_DEVELOPMENT	76	0	0.0377365
RETINOID_METABOLIC_PROCESS	23	0.000619323	0.0370845
DEVELOPMENTAL_GROWTH_INVOLVED_IN_MORPHOGENESIS	23	0.000623053	0.0413519
SYNAPTIC_VESICLE_TRANSPORT	30	0.00062409	0.0405189
CALCIUM_DEPENDENT_CELL_CELL_ADHESION	20	0.000626174	0.0395153
REGULATION_OF_BLOOD_COAGULATION	35	0.00104976	0.041326
PHASIC_SMOOTH_MUSCLE_CONTRACTION	12	0.000209556	0.0411372
SKELETAL_SYSTEM_MORPHOGENESIS	117	0	0.0405419
REGULATION_OF_WOUND_HEALING	39	0.00103093	0.040453
OSSIFICATION	109	0.000207469	0.0394093
REGULATION_OF_SYSTEMIC_ARTERIAL_BLOOD_PRESSURE_BY_HORMONE	20	0.00147586	0.0389994
RESPIRATORY_GASEOUS_EXCHANGE	34	0.00165769	0.0383372
REGULATION_OF_COAGULATION	39	0.00143443	0.0415097
POSITIVE_REGULATION_OF_OSTEOBLAST_DIFFERENTIATION	25	0.00188838	0.0414182
SECONDARY_METABOLIC_PROCESS	49	0.000825934	0.0404892
REGULATION_OF_CARTILAGE_DEVELOPMENT	22	0.00189633	0.0399177
POSITIVE_REGULATION_OF_SMOOTH_MUSCLE_CONTRACTION	17	0.0023712	0.0409226
PANCREAS_DEVELOPMENT	38	0.0012474	0.0478239
