# Supplementary material for: Transcriptional Profiling of Human Brain Endothelial Cells Reveals Key Properties Crucial for Predictive In Vitro Blood-Brain Barrier Models
Source: PLoS One. 2012 May 31;7(5):e38149. doi: 10.1371/journal.pone.0038149 (PMC3364980; doi:10.1371/journal.pone.0038149)
Supplement: Table S3 — IFN signaling reactomes hCMEC D3 vs. hpBECs. (XLS) [file pone.0038149.s007.xls]

## Sheet: Sheet1
IFN alpha/beta signal reactome
Symbol	Gene ID	Gene Name	mean expression hpBECs	mean expression hCMEC/D3	hCMEC/D3 : hpBECs	P.Value	adj.P.Value
MX2	4600	myxovirus (influenza virus) resistance 2 (mouse)	27.7791	2367.72	85.2339	2.95e-17	1.95e-15
IFITM1	8519	interferon induced transmembrane protein 1 (9-27)	169.226	12543.1	74.1204	8.94e-21	4.43e-18
IFIT1	3434	interferon-induced protein with tetratricopeptide repeats 1	143.224	7181.33	50.1405	1.21e-18	1.55e-16
OAS3	4940	2'-5'-oligoadenylate synthetase 3, 100kDa	66.0083	2540.69	38.4905	2.13e-21	1.93e-18
MX1	4599	myxovirus (influenza virus) resistance 1, interferon-inducible protein p78 (mouse)	265.415	9777.63	36.839	4.36e-18	4.35e-16
IFIT3	3437	interferon-induced protein with tetratricopeptide repeats 3	188.925	6461.23	34.2	5.83e-20	1.76e-17
IFIT2	3433	interferon-induced protein with tetratricopeptide repeats 2	82.4578	2760.97	33.4834	3.21e-19	5.56e-17
OASL	8638	2'-5'-oligoadenylate synthetase-like	86.61	2818.25	32.5396	1.99e-20	7.89e-18
ISG20	3669	interferon stimulated exonuclease gene 20kDa	114.826	3218.55	28.0299	7.17e-23	2.2e-19
OAS2	4939	2'-5'-oligoadenylate synthetase 2, 69/71kDa	18.9752	521.625	27.4898	6.14e-16	2.29e-14
IFI6	2537	interferon, alpha-inducible protein 6	419.599	10300.4	24.5481	6.13e-19	8.82e-17
OAS1	4938	2',5'-oligoadenylate synthetase 1, 40/46kDa	116.999	1901.29	16.2504	2.47e-18	2.77e-16
ISG15	9636	ISG15 ubiquitin-like modifier	867.603	12307.1	14.1851	6.4e-22	1.14e-18
XAF1	54739	XIAP associated factor 1	229.435	3100.8	13.5149	6.1e-16	2.28e-14
IFI35	3430	interferon-induced protein 35	123.344	1325.27	10.7445	7.61e-18	6.89e-16
IRF7	3665	interferon regulatory factor 7	110.117	1018.97	9.25361	2.61e-17	1.79e-15
IFI27	3429	interferon, alpha-inducible protein 27	1670.53	12963.8	7.76027	5.22e-21	3.11e-18
HLA-F	3134	major histocompatibility complex, class I, F	604.355	2976.62	4.92529	8.2e-17	4.56e-15
PSMB8	5696	proteasome (prosome, macropain) subunit, beta type, 8 (large multifunctional peptidase 7)	369.729	1538.07	4.16	1.13e-18	1.47e-16
IFNB1	3456	interferon, beta 1, fibroblast	11.1106	45.9244	4.13338	2.35e-12	2.54e-11
HLA-G	3135	major histocompatibility complex, class I, G	983.951	3503.85	3.561	4.5e-16	1.77e-14
IRF9	10379	interferon regulatory factor 9	193.351	660.604	3.41661	8.86e-16	3.11e-14
ADAR	103	adenosine deaminase, RNA-specific	1254.44	2918.57	2.32659	1.61e-13	2.5e-12
STAT1	6772	signal transducer and activator of transcription 1, 91kDa	2350.33	4732.49	2.01354	1.66e-10	1.08e-09
IRF1	3659	interferon regulatory factor 1	104.165	200.154	1.92151	5.51e-11	4.02e-10
IRF2	3660	interferon regulatory factor 2	157.437	293.64	1.86513	2.72e-11	2.15e-10
HLA-E	3133	major histocompatibility complex, class I, E	5079.61	7315.95	1.44026	2.29e-09	1.12e-08
PTPN11	5781	protein tyrosine phosphatase, non-receptor type 11	187.266	265.208	1.41621	4.83e-05	0.000102714
IRF3	3661	interferon regulatory factor 3	125.549	163.562	1.30278	3.59e-05	7.78e-05
PTPN6	5777	protein tyrosine phosphatase, non-receptor type 6	38.4372	48.7815	1.26912	0.00150059	0.00255595
IFNAR1	3454	interferon (alpha, beta and omega) receptor 1	132.542	159.203	1.20114	0.000123366	0.000246939
TYK2	7297	tyrosine kinase 2	264.538	298.154	1.12707	0.00904947	0.0136629
SOCS3	9021	suppressor of cytokine signaling 3	194.578	211.742	1.08821	0.187719	0.22775
PTPN1	5770	protein tyrosine phosphatase, non-receptor type 1	600.796	600.241	0.999078	0.972282	0.977521
IRF5	3663	interferon regulatory factor 5	49.8821	48.441	0.971111	0.616054	0.661167
RNASEL	6041	ribonuclease L (2',5'-oligoisoadenylate synthetase-dependent)	42.7309	41.2224	0.964698	0.599938	0.646091
EGR1	1958	early growth response 1	329.913	236.341	0.716372	0.0161788	0.0235355
IP6K2	51447	inositol hexakisphosphate kinase 2	356.757	228.82	0.641388	1.22e-09	6.41e-09
JAK1	3716	Janus kinase 1	3822.62	2358.88	0.617085	5.63e-12	5.44e-11
GBP2	2634	guanylate binding protein 2, interferon-inducible	596.157	289.121	0.484975	1.93e-09	9.64e-09
IRF6	3664	interferon regulatory factor 6	41.9726	10.2056	0.24315	1.92e-09	9.6e-09
IFN gamma signal reactome
Symbol	Gene ID	Gene Name	mean expression hpBECs	mean expression hCMEC/D3	hCMEC/D3 : hpBECs	P.Value	adj.P.Value
OAS3	4940	2'-5'-oligoadenylate synthetase 3, 100kDa	66.0083	2540.69	38.4905	2.13e-21	1.93e-18
OASL	8638	2'-5'-oligoadenylate synthetase-like	86.61	2818.25	32.5396	1.99e-20	7.89e-18
OAS2	4939	2'-5'-oligoadenylate synthetase 2, 69/71kDa	18.9752	521.625	27.4898	6.14e-16	2.29e-14
OAS1	4938	2',5'-oligoadenylate synthetase 1, 40/46kDa	116.999	1901.29	16.2504	2.47e-18	2.77e-16
HLA-DPA1	3113	major histocompatibility complex, class II, DP alpha 1	75.291	790.784	10.503	7.59e-20	2.01e-17
IRF7	3665	interferon regulatory factor 7	110.117	1018.97	9.25361	2.61e-17	1.79e-15
HLA-DPB1	3115	major histocompatibility complex, class II, DP beta 1	45.4755	261.118	5.74193	2.79e-14	5.64e-13
HLA-F	3134	major histocompatibility complex, class I, F	604.355	2976.62	4.92529	8.2e-17	4.56e-15
IFI30	10437	interferon, gamma-inducible protein 30	50.0444	242.884	4.85337	6.99e-12	6.53e-11
VCAM1	7412	vascular cell adhesion molecule 1	89.0157	414.252	4.6537	9.08e-11	6.29e-10
HLA-G	3135	major histocompatibility complex, class I, G	983.951	3503.85	3.561	4.5e-16	1.77e-14
IRF9	10379	interferon regulatory factor 9	193.351	660.604	3.41661	8.86e-16	3.11e-14
GBP1	2633	guanylate binding protein 1, interferon-inducible, 67kDa	735.004	2437.14	3.31582	1.89e-13	2.84e-12
IFNGR1	3459	interferon gamma receptor 1	476.994	1141.73	2.39359	9.9e-13	1.19e-11
ATL1	51062	atlastin GTPase 1	56.6337	129.83	2.29246	6.06e-11	4.38e-10
SP100	6672	SP100 nuclear antigen	839.275	1901.11	2.26518	6.57e-14	1.16e-12
STAT1	6772	signal transducer and activator of transcription 1, 91kDa	2350.33	4732.49	2.01354	1.66e-10	1.08e-09
IRF1	3659	interferon regulatory factor 1	104.165	200.154	1.92151	5.51e-11	4.02e-10
IRF2	3660	interferon regulatory factor 2	157.437	293.64	1.86513	2.72e-11	2.15e-10
PTPN2	5771	protein tyrosine phosphatase, non-receptor type 2	224.027	401.79	1.79349	1.79e-09	9.02e-09
PML	5371	promyelocytic leukemia	107.526	192.356	1.78892	1.69e-08	6.82e-08
SUMO1	7341	SMT3 suppressor of mif two 3 homolog 1 (S. cerevisiae)	90.1935	157.653	1.74794	4.61e-06	1.17e-05
ICAM1	3383	intercellular adhesion molecule 1	279.904	467.331	1.66961	4.28e-09	1.97e-08
CAMK2G	818	calcium/calmodulin-dependent protein kinase II gamma	171.137	262.283	1.53259	7.03e-10	3.94e-09
GBP4	115361	guanylate binding protein 4	57.4626	87.6154	1.52474	6.79e-06	1.66e-05
PIAS1	8554	protein inhibitor of activated STAT, 1	235.244	343.008	1.45809	4.92e-08	1.8e-07
HLA-E	3133	major histocompatibility complex, class I, E	5079.61	7315.95	1.44026	2.29e-09	1.12e-08
PTPN11	5781	protein tyrosine phosphatase, non-receptor type 11	187.266	265.208	1.41621	4.83e-05	0.000102714
JAK2	3717	Janus kinase 2	58.7583	81.1981	1.3819	0.000270087	0.000513108
B2M	567	beta-2-microglobulin	11790.9	16039	1.36028	1.69e-08	6.82e-08
PRKCD	5580	protein kinase C, delta	78.3443	103.585	1.32218	0.000126916	0.000253478
IRF3	3661	interferon regulatory factor 3	125.549	163.562	1.30278	3.59e-05	7.78e-05
PTPN6	5777	protein tyrosine phosphatase, non-receptor type 6	38.4372	48.7815	1.26912	0.00150059	0.00255595
SOCS3	9021	suppressor of cytokine signaling 3	194.578	211.742	1.08821	0.187719	0.22775
PTPN1	5770	protein tyrosine phosphatase, non-receptor type 1	600.796	600.241	0.999078	0.972282	0.977521
IRF5	3663	interferon regulatory factor 5	49.8821	48.441	0.971111	0.616054	0.661167
NCAM1	4684	neural cell adhesion molecule 1	34.5672	33.0758	0.956857	0.528201	0.578002
IFNGR2	3460	interferon gamma receptor 2 (interferon gamma transducer 1)	589.578	553.77	0.939264	0.0785253	0.102267
CD44	960	CD44 molecule (Indian blood group)	1491.62	1345.45	0.902003	0.0346876	0.0479884
HLA-DOA	3111	major histocompatibility complex, class II, DO alpha	49.6311	44.3783	0.894162	0.0837401	0.108486
CAMK2B	816	calcium/calmodulin-dependent protein kinase II beta	54.8239	48.84	0.890851	0.0196064	0.0281987
CAMK2D	817	calcium/calmodulin-dependent protein kinase II delta	786.157	581.075	0.739134	2.81e-08	1.08e-07
HLA-DMB	3109	major histocompatibility complex, class II, DM beta	39.948	29.4805	0.737972	0.00151552	0.00257956
JAK1	3716	Janus kinase 1	3822.62	2358.88	0.617085	5.63e-12	5.44e-11
GBP2	2634	guanylate binding protein 2, interferon-inducible	596.157	289.121	0.484975	1.93e-09	9.64e-09
IRF6	3664	interferon regulatory factor 6	41.9726	10.2056	0.24315	1.92e-09	9.6e-09
GBP3	2635	guanylate binding protein 3	844.415	201.698	0.238861	1.12e-14	2.63e-13
