# Supplementary material for: Transcriptional Profiling of Human Brain Endothelial Cells Reveals Key Properties Crucial for Predictive In Vitro Blood-Brain Barrier Models
Source: PLoS One. 2012 May 31;7(5):e38149. doi: 10.1371/journal.pone.0038149 (PMC3364980; doi:10.1371/journal.pone.0038149)
Supplement: Table S4 — BECs + HA, gene sets. (XLS) [file pone.0038149.s008.xls]

## Sheet: aaa
Down in hCMEC/D3 & hpBECs + human Astrocytes
GOBPID	p-value	adj. p-value	Term
GO:0009615	1.78179e-05	0.0094714	response to virus
GO:0044419	2.34151e-05	0.0094714	interspecies interaction between organisms
GO:0016477	4.52466e-05	0.0121087	cell migration
GO:0045087	7.47873e-05	0.0121087	innate immune response
GO:0045123	7.52296e-05	0.0121087	cellular extravasation
GO:0031347	8.9961e-05	0.0121087	regulation of defense response
GO:0051707	0.000104773	0.0121087	response to other organism
GO:0006954	0.000428654	0.0433476	inflammatory response
GO:0007157	0.000493581	0.0443675	heterophilic cell-cell adhesion
GO:0002682	0.000582738	0.0471435	regulation of immune system process
Up in hCMEC/D3 & hpBECs + human Astrocytes
GOBPID	p-value	adj. p-value	Term
GO:0043066	0.00179261	0.192566	negative regulation of apoptosis
GO:0043069	0.00190449	0.192566	negative regulation of programmed cell death
GO:0060548	0.00199764	0.192566	negative regulation of cell death
GO:0006916	0.00207618	0.192566	anti-apoptosis
GO:0051094	0.00426881	0.279993	positive regulation of developmental process
GO:0034754	0.00996134	0.279993	cellular hormone metabolic process
GO:0060284	0.0120712	0.279993	regulation of cell development
GO:0006766	0.0159241	0.279993	vitamin metabolic process
GO:0045597	0.0160849	0.279993	positive regulation of cell differentiation
GO:0022603	0.0168863	0.279993	regulation of anatomical structure morphogenesis
Down in hCMEC/D3 + human Astrocytes
GOBPID	p-value	adj. p-value	Term
GO:0048002	5.77181e-07	9.706266e-05	antigen processing and presentation of peptide antigen
GO:0050865	9.87238e-06	8.979897e-04	regulation of cell activation
GO:0007249	8.45059e-06	8.120611e-04	I-kappaB kinase/NF-kappaB cascade
GO:0045087	5.27587e-06	5.603526e-04	innate immune response
GO:0031663	0.000118665	5.442433e-03	lipopolysaccharide-mediated signaling pathway
GO:0032760	0.000118665	5.442433e-03	positive regulation of tumor necrosis factor production
GO:0031349	3.81818e-06	4.532407e-04	positive regulation of defense response
GO:0050729	9.12399e-05	4.510767e-03	positive regulation of inflammatory response
GO:0045670	9.38812e-05	4.510767e-03	regulation of osteoclast differentiation
GO:0051270	6.12984e-05	3.436115e-03	regulation of cellular component movement
GO:0019882	6.85976e-08	3.403681e-05	antigen processing and presentation
GO:0009615	1.44978e-07	3.403681e-05	response to virus
GO:0050867	1.45514e-07	3.403681e-05	positive regulation of cell activation
GO:0031347	1.64447e-07	3.403681e-05	regulation of defense response
GO:0002474	1.68666e-07	3.403681e-05	antigen processing and presentation of peptide antigen via MHC class I
GO:0043123	5.14958e-05	3.061920e-03	positive regulation of I-kappaB kinase/NF-kappaB cascade
GO:0040012	5.22404e-05	3.061920e-03	regulation of locomotion
GO:0032101	5.31056e-05	3.061920e-03	regulation of response to external stimulus
GO:0002694	4.50841e-05	2.843118e-03	regulation of leukocyte activation
GO:0043122	3.79386e-05	2.469682e-03	regulation of I-kappaB kinase/NF-kappaB cascade
GO:0001525	3.38564e-05	2.277406e-03	angiogenesis
GO:0045088	3.1598e-05	2.254066e-03	regulation of innate immune response
GO:0051251	3.17094e-05	2.254066e-03	positive regulation of lymphocyte activation
GO:0032103	3.23924e-05	2.254066e-03	positive regulation of response to external stimulus
GO:0002696	1.5144e-06	1.910043e-04	positive regulation of leukocyte activation
GO:0002274	8.57326e-07	1.200143e-04	myeloid leukocyte activation
GO:0012502	9.20749e-05	0.00451077	induction of programmed cell death
GO:0051240	8.59625e-05	0.00450091	positive regulation of multicellular organismal process
GO:0006917	8.69849e-05	0.00450091	induction of apoptosis
GO:0007626	8.1892e-05	0.00446643	locomotory behavior
GO:0006954	2.5945e-05	0.00201373	inflammatory response
GO:0001568	1.79116e-05	0.00144582	blood vessel development
GO:0048514	1.16209e-05	0.000977129	blood vessel morphogenesis
GO:0001944	1.02348e-05	0.00089799	vasculature development
GO:0044419	6.69889e-06	0.000675918	interspecies interaction between organisms
GO:0080134	4.91812e-06	0.000551376	regulation of response to stress
GO:0050776	7.97187e-07	0.000120014	regulation of immune response
GO:0002684	8.92078e-07	0.000120014	positive regulation of immune system process
GO:0045321	2.78635e-07	5.11169e-05	leukocyte activation
GO:0001775	1.05532e-07	3.40368e-05	cell activation
GO:0016477	1.06957e-07	3.40368e-05	cell migration
GO:0009607	3.02046e-08	2.03176e-05	response to biotic stimulus
GO:0051707	1.87733e-08	1.89423e-05	response to other organism
GO:0002682	9.08294e-09	1.83294e-05	regulation of immune system process
Up in hCMEC/D3 + human Astrocytes
GOBPID	p-value	adj. p-value	Term
GO:0001666	1.22819e-05	0.01519603	response to hypoxia
GO:0033002	0.000373917	0.04092435	muscle cell proliferation
GO:0002685	0.000396255	0.04092435	regulation of leukocyte migration
GO:0032582	0.000290969	0.03839684	negative regulation of gene-specific transcription
GO:0040012	0.000301332	0.03839684	regulation of locomotion
GO:0060389	0.000309819	0.03839684	pathway-restricted SMAD protein phosphorylation
GO:0048661	0.000154498	0.02393427	positive regulation of smooth muscle cell proliferation
GO:0051270	0.000107147	0.01810782	regulation of cellular component movement
GO:0006414	8.08201e-05	0.01527743	translational elongation
GO:0030334	8.21809e-05	0.01527743	regulation of cell migration
GO:0070482	2.12844e-05	0.01519603	response to oxygen levels
GO:0042326	3.34927e-05	0.01519603	negative regulation of phosphorylation
GO:0048660	3.34927e-05	0.01519603	regulation of smooth muscle cell proliferation
GO:0048659	4.81174e-05	0.01519603	smooth muscle cell proliferation
GO:0010563	5.72201e-05	0.01519603	negative regulation of phosphorus metabolic process
GO:0045936	5.72201e-05	0.01519603	negative regulation of phosphate metabolic process
GO:0016477	6.83463e-05	0.0152774	cell migration
Down in hpBECs + human Astrocytes
GOBPID	p-value	adj. p-value	Term
GO:0060348	6.87039e-06	0.00636885	bone development
GO:0001503	3.72617e-05	0.0172708	ossification
GO:0010466	0.000308009	0.0748608	negative regulation of peptidase activity
GO:0051346	0.000369636	0.0748608	negative regulation of hydrolase activity
GO:0001501	0.000472987	0.0748608	skeletal system development
GO:0052547	0.000489291	0.0748608	regulation of peptidase activity
GO:0006518	0.000565292	0.0748608	peptide metabolic process
GO:0009411	0.00108635	0.125881	response to UV
GO:0045453	0.0012504	0.128791	bone resorption
GO:0031333	0.00206001	0.174043	negative regulation of protein complex assembly
GO:0001649	0.00209485	0.174043	osteoblast differentiation
GO:0046849	0.00225298	0.174043	bone remodeling
GO:0043281	0.00285395	0.198315	regulation of caspase activity
GO:0030278	0.00299652	0.198315	regulation of ossification
GO:0052548	0.00329611	0.198315	regulation of endopeptidase activity
GO:0051605	0.00413305	0.198315	protein maturation by peptide bond cleavage
GO:0048646	0.00425052	0.198315	anatomical structure formation involved in morphogenesis
GO:0007184	0.00462996	0.198315	SMAD protein nuclear translocation
GO:0043154	0.00462996	0.198315	negative regulation of caspase activity
GO:0044092	0.00465648	0.198315	negative regulation of molecular function
GO:0045667	0.00481105	0.198315	regulation of osteoblast differentiation
GO:0001525	0.00489041	0.198315	angiogenesis
GO:0010627	0.00493192	0.198315	regulation of protein kinase cascade
GO:0042060	0.00513437	0.198315	wound healing
GO:0060042	0.00537366	0.199255	retina morphogenesis in camera-type eye
GO:0043086	0.00568238	0.202599	negative regulation of catalytic activity
GO:0048871	0.0059811	0.204215	multicellular organismal homeostasis
GO:0016486	0.0061683	0.204215	peptide hormone processing
GO:0007423	0.00679014	0.21705	sensory organ development
GO:0042744	0.00790705	0.244328	hydrogen peroxide catabolic process
GO:0006112	0.0086235	0.256359	energy reserve metabolic process
GO:0070301	0.0088495	0.256359	cellular response to hydrogen peroxide
GO:0016485	0.00920355	0.258536	protein processing
GO:0006979	0.00998899	0.272347	response to oxidative stress
GO:0030218	0.0105275	0.276266	erythrocyte differentiation
GO:0001836	0.0119594	0.276266	release of cytochrome c from mitochondria
GO:0045103	0.0119594	0.276266	intermediate filament-based process
GO:0009967	0.012109	0.276266	positive regulation of signal transduction
GO:0023056	0.012109	0.276266	positive regulation of signaling process
GO:0051604	0.0126208	0.276266	protein maturation
Up in hpBECs + human Astrocytes
GOBPID	p-value	adj. p-value	Term
GO:0006457	0.00016958	0.0726065	protein folding
GO:0051028	0.00038106	0.0726065	mRNA transport
GO:0006364	0.000608931	0.0726065	rRNA processing
GO:0050771	0.000700666	0.0726065	negative regulation of axonogenesis
GO:0050657	0.000703852	0.0726065	nucleic acid transport
GO:0050658	0.000703852	0.0726065	RNA transport
GO:0051236	0.000703852	0.0726065	establishment of RNA localization
GO:0051129	0.000723349	0.0726065	negative regulation of cellular component organization
GO:0016072	0.000737826	0.0726065	rRNA metabolic process
GO:0006403	0.000809437	0.0726065	RNA localization
