# Supplementary material for: Transcriptional Profiling of Human Brain Endothelial Cells Reveals Key Properties Crucial for Predictive In Vitro Blood-Brain Barrier Models
Source: PLoS One. 2012 May 31;7(5):e38149. doi: 10.1371/journal.pone.0038149 (PMC3364980; doi:10.1371/journal.pone.0038149)
Supplement: Table S5 — BECs + HA, genes in hCMEC D3 and hpBECs. (XLS) [file pone.0038149.s009.xls]

## Sheet: supl_table_common_genes_up
Up in hCMEC/D3 & hpBECs + human Astrocytes (#50)
Probeset	Gene Symbol	Gene ID	Gene Name
200621_at	CSRP1	1465	cysteine and glycine-rich protein 1
201015_s_at	JUP	3728	junction plakoglobin
201579_at	FAT1	2195	FAT tumor suppressor homolog 1 (Drosophila)
202023_at	EFNA1	1942	ephrin-A1
202478_at	TRIB2	28951	tribbles homolog 2 (Drosophila)
203225_s_at	RFK	55312	riboflavin kinase
205347_s_at	TMSB15A	11013	thymosin beta 15a
205694_at	TYRP1	7306	tyrosinase-related protein 1
206382_s_at	BDNF	627	brain-derived neurotrophic factor
209355_s_at	PPAP2B	8613	phosphatidic acid phosphatase type 2B
210095_s_at	IGFBP3	3486	insulin-like growth factor binding protein 3
210102_at	VWA5A	4013	von Willebrand factor A domain containing 5A
211302_s_at	PDE4B	5142	phosphodiesterase 4B, cAMP-specific (phosphodiesterase E4 dunce homolog, Drosophila)
212226_s_at	PPAP2B	8613	phosphatidic acid phosphatase type 2B
212230_at	PPAP2B	8613	phosphatidic acid phosphatase type 2B
212295_s_at	SLC7A1	6541	solute carrier family 7 (cationic amino acid transporter, y+ system), member 1
212348_s_at	KDM1A	23028	lysine (K)-specific demethylase 1A
212658_at	LHFPL2	10184	lipoma HMGIC fusion partner-like 2
212919_at	DCP2	167227	DCP2 decapping enzyme homolog (S. cerevisiae)
215411_s_at	TRAF3IP2	10758	TRAF3 interacting protein 2
218857_s_at	ASRGL1	80150	asparaginase like 1
218888_s_at	NETO2	81831	neuropilin (NRP) and tolloid (TLL)-like 2
219126_at	PHF10	55274	PHD finger protein 10
219825_at	CYP26B1	56603	cytochrome P450, family 26, subfamily B, polypeptide 1
219862_s_at	NARF	26502	nuclear prelamin A recognition factor
219934_s_at	SULT1E1	6783	sulfotransferase family 1E, estrogen-preferring, member 1
220092_s_at	ANTXR1	84168	anthrax toxin receptor 1
221009_s_at	ANGPTL4	51129	angiopoietin-like 4
222764_at	ASRGL1	80150	asparaginase like 1
222940_at	SULT1E1	6783	sulfotransferase family 1E, estrogen-preferring, member 1
223333_s_at	ANGPTL4	51129	angiopoietin-like 4
224694_at	ANTXR1	84168	anthrax toxin receptor 1
224967_at	UGCG	7357	UDP-glucose ceramide glucosyltransferase
225275_at	EDIL3	10085	EGF-like repeats and discoidin I-like domains 3
225436_at	FAM108C1	58489	family with sequence similarity 108, member C1
225531_at	CABLES1	91768	Cdk5 and Abl enzyme substrate 1
225582_at	ITPRIP	85450	inositol 1,4,5-triphosphate receptor interacting protein
225735_at	ANKRD50	57182	ankyrin repeat domain 50
226075_at	SPSB1	80176	splA/ryanodine receptor domain and SOCS box containing 1
226868_at	GXYLT1	283464	glucoside xylosyltransferase 1
227058_at	C13orf33	84935	chromosome 13 open reading frame 33
227345_at	TNFRSF10D	8793	tumor necrosis factor receptor superfamily, member 10d, decoy with truncated death domain
227369_at	SERBP1	26135	SERPINE1 mRNA binding protein 1
227697_at	SOCS3	9021	suppressor of cytokine signaling 3
227932_at	ARIH2	10425	ariadne homolog 2 (Drosophila)
229461_x_at	NEGR1	257194	neuronal growth regulator 1
230040_at	ADAMTS18	170692	ADAM metallopeptidase with thrombospondin type 1 motif, 18
230518_at	MPZL2	10205	myelin protein zero-like 2
239367_at	BDNF	627	brain-derived neurotrophic factor
243357_at	NEGR1	257194	neuronal growth regulator 1
Down in hCMEC/D3 & hpBECs + human Astrocytes (#140)
Probeset	Gene Symbol	Gene ID	Gene Name
1553102_a_at	CCDC69	26112	coiled-coil domain containing 69
1553994_at	NT5E	4907	5'-nucleotidase, ecto (CD73)
1553995_a_at	NT5E	4907	5'-nucleotidase, ecto (CD73)
1555009_a_at	SYNJ2	8871	synaptojanin 2
1555832_s_at	KLF6	1316	Kruppel-like factor 6
1555950_a_at	CD55	1604	CD55 molecule, decay accelerating factor for complement (Cromer blood group)
1557080_s_at	ITGBL1	9358	integrin, beta-like 1 (with EGF-like repeat domains)
200887_s_at	STAT1	6772	signal transducer and activator of transcription 1, 91kDa
201201_at	CSTB	1476	cystatin B (stefin B)
201502_s_at	NFKBIA	4792	nuclear factor of kappa light polypeptide gene enhancer in B-cells inhibitor, alpha
201578_at	PODXL	5420	podocalyxin-like
201647_s_at	SCARB2	950	scavenger receptor class B, member 2
201721_s_at	LAPTM5	7805	lysosomal protein transmembrane 5
201926_s_at	CD55	1604	CD55 molecule, decay accelerating factor for complement (Cromer blood group)
202073_at	OPTN	10133	optineurin
202074_s_at	OPTN	10133	optineurin
202086_at	MX1	4599	myxovirus (influenza virus) resistance 1, interferon-inducible protein p78 (mouse)
202307_s_at	TAP1	6890	transporter 1, ATP-binding cassette, sub-family B (MDR/TAP)
202411_at	IFI27	3429	interferon, alpha-inducible protein 27
202609_at	EPS8	2059	epidermal growth factor receptor pathway substrate 8
202637_s_at	ICAM1	3383	intercellular adhesion molecule 1
202638_s_at	ICAM1	3383	intercellular adhesion molecule 1
202643_s_at	TNFAIP3	7128	tumor necrosis factor, alpha-induced protein 3
202644_s_at	TNFAIP3	7128	tumor necrosis factor, alpha-induced protein 3
202687_s_at	TNFSF10	8743	tumor necrosis factor (ligand) superfamily, member 10
202688_at	TNFSF10	8743	tumor necrosis factor (ligand) superfamily, member 10
202838_at	FUCA1	2517	fucosidase, alpha-L- 1, tissue
202869_at	OAS1	4938	2',5'-oligoadenylate synthetase 1, 40/46kDa
202888_s_at	ANPEP	290	alanyl (membrane) aminopeptidase
202902_s_at	CTSS	1520	cathepsin S
203041_s_at	LAMP2	3920	lysosomal-associated membrane protein 2
203153_at	IFIT1	3434	interferon-induced protein with tetratricopeptide repeats 1
203595_s_at	IFIT5	24138	interferon-induced protein with tetratricopeptide repeats 5
203632_s_at	GPRC5B	51704	G protein-coupled receptor, family C, group 5, member B
203729_at	EMP3	2014	epithelial membrane protein 3
203828_s_at	IL32	9235	interleukin 32
203857_s_at	PDIA5	10954	protein disulfide isomerase family A, member 5
203868_s_at	VCAM1	7412	vascular cell adhesion molecule 1
204072_s_at	FRY	10129	furry homolog (Drosophila)
204114_at	NID2	22795	nidogen 2 (osteonidogen)
204205_at	APOBEC3G	60489	apolipoprotein B mRNA editing enzyme, catalytic polypeptide-like 3G
204220_at	GMFG	9535	glia maturation factor, gamma
204288_s_at	SORBS2	8470	sorbin and SH3 domain containing 2
204404_at	SLC12A2	6558	solute carrier family 12 (sodium/potassium/chloride transporters), member 2
204415_at	IFI6	2537	interferon, alpha-inducible protein 6
204533_at	CXCL10	3627	chemokine (C-X-C motif) ligand 10
204570_at	COX7A1	1346	cytochrome c oxidase subunit VIIa polypeptide 1 (muscle)
204589_at	NUAK1	9891	NUAK family, SNF1-like kinase, 1
204747_at	IFIT3	3437	interferon-induced protein with tetratricopeptide repeats 3
204780_s_at	FAS	355	Fas (TNF receptor superfamily, member 6)
204897_at	PTGER4	5734	prostaglandin E receptor 4 (subtype EP4)
205173_x_at	CD58	965	CD58 molecule
205174_s_at	QPCT	25797	glutaminyl-peptide cyclotransferase
205379_at	CBR3	874	carbonyl reductase 3
205422_s_at	ITGBL1	9358	integrin, beta-like 1 (with EGF-like repeat domains)
205483_s_at	ISG15	9636	ISG15 ubiquitin-like modifier
205659_at	HDAC9	9734	histone deacetylase 9
205801_s_at	RASGRP3	25780	RAS guanyl releasing protein 3 (calcium and DAG-regulated)
205932_s_at	MSX1	4487	msh homeobox 1
206133_at	XAF1	54739	XIAP associated factor 1
206211_at	SELE	6401	selectin E
206702_at	TEK	7010	TEK tyrosine kinase, endothelial
207196_s_at	TNIP1	10318	TNFAIP3 interacting protein 1
208829_at	TAPBP	6892	TAP binding protein (tapasin)
208949_s_at	LGALS3	3958	lectin, galactoside-binding, soluble, 3
209086_x_at	MCAM	4162	melanoma cell adhesion molecule
209099_x_at	JAG1	182	jagged 1 (Alagille syndrome)
209354_at	TNFRSF14	8764	tumor necrosis factor receptor superfamily, member 14 (herpesvirus entry mediator)
209357_at	CITED2	10370	Cbp/p300-interacting transactivator, with Glu/Asp-rich carboxy-terminal domain, 2
209373_at	MALL	7851	mal, T-cell differentiation protein-like
209684_at	RIN2	54453	Ras and Rab interactor 2
209735_at	ABCG2	9429	ATP-binding cassette, sub-family G (WHITE), member 2
209785_s_at	PLA2G4C	8605	phospholipase A2, group IVC (cytosolic, calcium-independent)
210138_at	RGS20	8601	regulator of G-protein signaling 20
210139_s_at	PMP22	5376	peripheral myelin protein 22
210538_s_at	BIRC3	330	baculoviral IAP repeat-containing 3
210592_s_at	SAT1	6303	spermidine/spermine N1-acetyltransferase 1
210946_at	PPAP2A	8611	phosphatidic acid phosphatase type 2A
211122_s_at	CXCL11	6373	chemokine (C-X-C motif) ligand 11
211744_s_at	CD58	965	CD58 molecule
212188_at	KCTD12	115207	potassium channel tetramerisation domain containing 12
212390_at	PDE4DIP	9659	phosphodiesterase 4D interacting protein
212951_at	GPR116	221395	G protein-coupled receptor 116
213485_s_at	ABCC10	89845	ATP-binding cassette, sub-family C (CFTR/MRP), member 10
213988_s_at	SAT1	6303	spermidine/spermine N1-acetyltransferase 1
214319_at	FRY	10129	furry homolog (Drosophila)
214329_x_at	TNFSF10	8743	tumor necrosis factor (ligand) superfamily, member 10
214755_at	UAP1L1	91373	UDP-N-acteylglucosamine pyrophosphorylase 1-like 1
215223_s_at	SOD2	6648	superoxide dismutase 2, mitochondrial
217853_at	TNS3	64759	tensin 3
218088_s_at	RRAGC	64121	Ras-related GTP binding C
218400_at	OAS3	4940	2'-5'-oligoadenylate synthetase 3, 100kDa
218546_at	C1orf115	79762	chromosome 1 open reading frame 115
218694_at	ARMCX1	51309	armadillo repeat containing, X-linked 1
218805_at	GIMAP5	55340	GTPase, IMAP family member 5
218943_s_at	DDX58	23586	DEAD (Asp-Glu-Ala-Asp) box polypeptide 58
218999_at	TMEM140	55281	transmembrane protein 140
219209_at	IFIH1	64135	interferon induced with helicase C domain 1
219282_s_at	TRPV2	51393	transient receptor potential cation channel, subfamily V, member 2
219352_at	HERC6	55008	hect domain and RLD 6
219403_s_at	HPSE	10855	heparanase
220091_at	SLC2A6	11182	solute carrier family 2 (facilitated glucose transporter), member 6
220518_at	ABI3BP	25890	ABI family, member 3 (NESH) binding protein
221087_s_at	APOL3	80833	apolipoprotein L, 3
221816_s_at	PHF11	51131	PHD finger protein 11
223218_s_at	NFKBIZ	64332	nuclear factor of kappa light polypeptide gene enhancer in B-cells inhibitor, zeta
223220_s_at	PARP9	83666	poly (ADP-ribose) polymerase family, member 9
223279_s_at	UACA	55075	uveal autoantigen with coiled-coil domains and ankyrin repeats
223395_at	ABI3BP	25890	ABI family, member 3 (NESH) binding protein
223441_at	SLC17A5	26503	solute carrier family 17 (anion/sugar transporter), member 5
223533_at	LRRC8C	84230	leucine rich repeat containing 8 family, member C
223798_at	SLC41A2	84102	solute carrier family 41, member 2
224806_at	TRIM25	7706	tripartite motif-containing 25
224823_at	MYLK	4638	myosin light chain kinase
224916_at	TMEM173	340061	transmembrane protein 173
224929_at	TMEM173	340061	transmembrane protein 173
225033_at	ST3GAL1	6482	ST3 beta-galactoside alpha-2,3-sialyltransferase 1
225415_at	DTX3L	151636	deltex 3-like (Drosophila)
225673_at	MYADM	91663	myeloid-associated differentiation marker
225728_at	SORBS2	8470	sorbin and SH3 domain containing 2
225835_at	SLC12A2	6558	solute carrier family 12 (sodium/potassium/chloride transporters), member 2
226016_at	CD47	961	CD47 molecule
226435_at	PAPLN	89932	papilin, proteoglycan-like sulfated glycoprotein
226603_at	SAMD9L	219285	sterile alpha motif domain containing 9-like
226702_at	CMPK2	129607	cytidine monophosphate (UMP-CMP) kinase 2, mitochondrial
227481_at	CNKSR3	154043	CNKSR family member 3
228167_at	KLHL6	89857	kelch-like 6 (Drosophila)
228314_at	LRRC8C	84230	leucine rich repeat containing 8 family, member C
228489_at	TM4SF18	116441	transmembrane 4 L six family member 18
228568_at	GCOM1	145781	GRINL1A complex locus
229354_at	AHRR	57491	aryl-hydrocarbon receptor repressor
229450_at	IFIT3	3437	interferon-induced protein with tetratricopeptide repeats 3
230061_at	TM4SF18	116441	transmembrane 4 L six family member 18
230943_at	SOX17	64321	SRY (sex determining region Y)-box 17
232504_at	LOC285628	285628	hypothetical protein LOC285628
235643_at	SAMD9L	219285	sterile alpha motif domain containing 9-like
238476_at	C5orf41	153222	chromosome 5 open reading frame 41
238725_at	IRF1	3659	interferon regulatory factor 1
240770_at	TMEM171	134285	transmembrane protein 171
242625_at	RSAD2	91543	radical S-adenosyl methionine domain containing 2
