# Supplementary material for: Transcriptional Profiling of Human Brain Endothelial Cells Reveals Key Properties Crucial for Predictive In Vitro Blood-Brain Barrier Models
Source: PLoS One. 2012 May 31;7(5):e38149. doi: 10.1371/journal.pone.0038149 (PMC3364980; doi:10.1371/journal.pone.0038149)
Supplement: Table S6 — hCMEC D3 + HA, gene sets. (XLS) [file pone.0038149.s010.xls]

## Sheet: Sheet1
1
POSITIVE_REGULATION_OF_CELL_ACTIVATION
POSITIVE_REGULATION_OF_LEUKOCYTE_ACTIVATION
POSITIVE_REGULATION_OF_LEUKOCYTE_PROLIFERATION
POSITIVE_REGULATION_OF_LYMPHOCYTE_ACTIVATION
POSITIVE_REGULATION_OF_LYMPHOCYTE_PROLIFERATION
POSITIVE_REGULATION_OF_MONONUCLEAR_CELL_PROLIFERATION
POSITIVE_REGULATION_OF_T_CELL_ACTIVATION
POSITIVE_REGULATION_OF_T_CELL_PROLIFERATION
REGULATION_OF_CELL_ACTIVATION
REGULATION_OF_LEUKOCYTE_ACTIVATION
REGULATION_OF_LEUKOCYTE_PROLIFERATION
REGULATION_OF_LYMPHOCYTE_ACTIVATION
REGULATION_OF_T_CELL_ACTIVATION
REGULATION_OF_T_CELL_PROLIFERATION
2
POSITIVE_REGULATION_OF_ERK1_AND_ERK2_CASCADE
POSITIVE_REGULATION_OF_INTRACELLULAR_PROTEIN_KINASE_CASCADE
POSITIVE_REGULATION_OF_I_KAPPAB_KINASE_NF_KAPPAB_CASCADE
POSITIVE_REGULATION_OF_JNK_CASCADE
POSITIVE_REGULATION_OF_STRESS_ACTIVATED_MAPK_CASCADE
REGULATION_OF_ERK1_AND_ERK2_CASCADE
REGULATION_OF_INTRACELLULAR_PROTEIN_KINASE_CASCADE
REGULATION_OF_I_KAPPAB_KINASE_NF_KAPPAB_CASCADE
REGULATION_OF_STRESS_ACTIVATED_MAPK_CASCADE
3
POSITIVE_REGULATION_OF_HEAT_GENERATION
POSITIVE_REGULATION_OF_HOMEOSTATIC_PROCESS
POSITIVE_REGULATION_OF_INFLAMMATORY_RESPONSE
POSITIVE_REGULATION_OF_RESPONSE_TO_EXTERNAL_STIMULUS
REGULATION_OF_DEFENSE_RESPONSE
REGULATION_OF_HEAT_GENERATION
REGULATION_OF_INFLAMMATORY_RESPONSE
REGULATION_OF_RESPONSE_TO_EXTERNAL_STIMULUS
REGULATION_OF_RESPONSE_TO_STRESS
4
RESPONSE_TO_VIRUS
RESPONSE_TO_OTHER_ORGANISM
RESPONSE_TO_MOLECULE_OF_BACTERIAL_ORIGIN
RESPONSE_TO_LIPOPOLYSACCHARIDE
RESPONSE_TO_BIOTIC_STIMULUS
RESPONSE_TO_BACTERIUM
LIPOPOLYSACCHARIDE_MEDIATED_SIGNALING_PATHWAY
DETECTION_OF_BIOTIC_STIMULUS
CELLULAR_RESPONSE_TO_MOLECULE_OF_BACTERIAL_ORIGIN
CELLULAR_RESPONSE_TO_BIOTIC_STIMULUS
5
ACTIVATION_OF_INNATE_IMMUNE_RESPONSE
IMMUNE_RESPONSE_ACTIVATING_SIGNAL_TRANSDUCTION
IMMUNE_RESPONSE_REGULATING_SIGNALING_PATHWAY
INNATE_IMMUNE_RESPONSE_ACTIVATING_SIGNAL_TRANSDUCTION
PATTERN_RECOGNITION_RECEPTOR_SIGNALING_PATHWAY
POSITIVE_REGULATION_OF_ADAPTIVE_IMMUNE_RESPONSE
POSITIVE_REGULATION_OF_ADAPTIVE_IMMUNE_RESPONSE_BASED_ON_SOMATIC_RECOMBINATION_OF_IMMUNE_RECEPTORS_BUILT_FROM_IMMUNOGLOBULIN_SUPERFAMILY_DOMAINS
POSITIVE_REGULATION_OF_CHEMOKINE_PRODUCTION
POSITIVE_REGULATION_OF_CYTOKINE_BIOSYNTHETIC_PROCESS
POSITIVE_REGULATION_OF_CYTOKINE_PRODUCTION
POSITIVE_REGULATION_OF_DEFENSE_RESPONSE
POSITIVE_REGULATION_OF_IMMUNE_RESPONSE
POSITIVE_REGULATION_OF_IMMUNE_SYSTEM_PROCESS
POSITIVE_REGULATION_OF_INNATE_IMMUNE_RESPONSE
POSITIVE_REGULATION_OF_INTERFERON_BETA_PRODUCTION
POSITIVE_REGULATION_OF_INTERLEUKIN_12_PRODUCTION
POSITIVE_REGULATION_OF_INTERLEUKIN_1_PRODUCTION
POSITIVE_REGULATION_OF_INTERLEUKIN_6_PRODUCTION
POSITIVE_REGULATION_OF_RESPONSE_TO_STIMULUS
POSITIVE_REGULATION_OF_TUMOR_NECROSIS_FACTOR_PRODUCTION
POSITIVE_REGULATION_OF_TYPE_I_INTERFERON_PRODUCTION
REGULATION_OF_ADAPTIVE_IMMUNE_RESPONSE
REGULATION_OF_ADAPTIVE_IMMUNE_RESPONSE_BASED_ON_SOMATIC_RECOMBINATION_OF_IMMUNE_RECEPTORS_BUILT_FROM_IMMUNOGLOBULIN_SUPERFAMILY_DOMAINS
REGULATION_OF_CELL_KILLING
REGULATION_OF_CHEMOKINE_PRODUCTION
REGULATION_OF_CYTOKINE_PRODUCTION
REGULATION_OF_DEFENSE_RESPONSE
REGULATION_OF_IMMUNE_EFFECTOR_PROCESS
REGULATION_OF_IMMUNE_RESPONSE
REGULATION_OF_IMMUNE_SYSTEM_PROCESS
REGULATION_OF_INNATE_IMMUNE_RESPONSE
REGULATION_OF_INTERFERON_BETA_PRODUCTION
REGULATION_OF_INTERFERON_GAMMA_PRODUCTION
REGULATION_OF_INTERLEUKIN_12_PRODUCTION
REGULATION_OF_INTERLEUKIN_1_PRODUCTION
REGULATION_OF_INTERLEUKIN_6_PRODUCTION
REGULATION_OF_LEUKOCYTE_MEDIATED_CYTOTOXICITY
REGULATION_OF_LEUKOCYTE_MEDIATED_IMMUNITY
REGULATION_OF_LYMPHOCYTE_MEDIATED_IMMUNITY
REGULATION_OF_MULTI_ORGANISM_PROCESS
REGULATION_OF_RESPONSE_TO_STIMULUS
REGULATION_OF_RESPONSE_TO_STRESS
REGULATION_OF_SYMBIOSIS__ENCOMPASSING_MUTUALISM_THROUGH_PARASITISM
REGULATION_OF_TUMOR_NECROSIS_FACTOR_PRODUCTION
REGULATION_OF_TYPE_I_INTERFERON_PRODUCTION
REGULATION_OF_T_CELL_MEDIATED_IMMUNITY
RESPONSE_TO_EXOGENOUS_DSRNA
TOLL_LIKE_RECEPTOR_SIGNALING_PATHWAY
6
INNATE_IMMUNE_RESPONSE
RESPONSE_TO_CYTOKINE_STIMULUS
RESPONSE_TO_INTERFERON_GAMMA
RESPONSE_TO_INTERLEUKIN_1
RESPONSE_TO_TUMOR_NECROSIS_FACTOR
7
HETEROPHILIC_CELL_CELL_ADHESION
LEUKOCYTE_CELL_CELL_ADHESION
POSITIVE_REGULATION_OF_CELL_ADHESION
POSITIVE_REGULATION_OF_CELL_CELL_ADHESION
POSITIVE_REGULATION_OF_CELL_MATRIX_ADHESION
POSITIVE_REGULATION_OF_CELL_SUBSTRATE_ADHESION
REGULATION_OF_CELL_ADHESION
REGULATION_OF_CELL_CELL_ADHESION
8
CELLULAR_EXTRAVASATION
CELL_MIGRATION
LOCOMOTION
LEUKOCYTE_MIGRATION
9
CYTOKINE_MEDIATED_SIGNALING_PATHWAY
INITIATION_OF_SIGNAL_TRANSDUCTION
SIGNAL_INITIATION_BY_DIFFUSIBLE_MEDIATOR
SIGNAL_INITIATION_BY_PROTEIN_PEPTIDE_MEDIATOR
10
ANTIGEN_PROCESSING_AND_PRESENTATION_OF_PEPTIDE_ANTIGEN_VIA_MHC_CLASS_I
ANTIGEN_PROCESSING_AND_PRESENTATION
ANTIGEN_PROCESSING_AND_PRESENTATION_OF_PEPTIDE_ANTIGEN
11
ANTI_APOPTOSIS
CELLULAR_RESPONSE_TO_HEAT
DETECTION_OF_CHEMICAL_STIMULUS
ENDOTHELIAL_CELL_DIFFERENTIATION
GLUTATHIONE_METABOLIC_PROCESS
HEMIDESMOSOME_ASSEMBLY
INACTIVATION_OF_MAPK_ACTIVITY
INFLAMMATORY_RESPONSE
INTEGRIN_MEDIATED_SIGNALING_PATHWAY
INTERSPECIES_INTERACTION_BETWEEN_ORGANISMS
I_KAPPAB_PHOSPHORYLATION
LEUKOCYTE_ACTIVATION
MEMBRANE_DOCKING
MITOTIC_SISTER_CHROMATID_SEGREGATION
MYELOID_LEUKOCYTE_ACTIVATION
NEGATIVE_REGULATION_OF_MAP_KINASE_ACTIVITY
NEGATIVE_REGULATION_OF_MUSCLE_CONTRACTION
NEGATIVE_REGULATION_OF_NF_KAPPAB_TRANSCRIPTION_FACTOR_ACTIVITY
OUTFLOW_TRACT_MORPHOGENESIS
POSITIVE_REGULATION_OF_NF_KAPPAB_TRANSCRIPTION_FACTOR_ACTIVITY
POSITIVE_REGULATION_OF_NITRIC_OXIDE_BIOSYNTHETIC_PROCESS
PROTEIN_DESTABILIZATION
REGULATION_OF_NITRIC_OXIDE_BIOSYNTHETIC_PROCESS
REGULATION_OF_VIRAL_GENOME_REPLICATION
REGULATION_OF_VIRAL_REPRODUCTION
RESPONSE_TO_IONIZING_RADIATION
