# Supplementary material for: Transcriptional Profiling of Human Brain Endothelial Cells Reveals Key Properties Crucial for Predictive In Vitro Blood-Brain Barrier Models
Source: PLoS One. 2012 May 31;7(5):e38149. doi: 10.1371/journal.pone.0038149 (PMC3364980; doi:10.1371/journal.pone.0038149)
Supplement: Table S7 — Mouse pBECs vs. hCMEC/D3, gene sets. (XLS) [file pone.0038149.s011.xls]

## Sheet: Sheet1
UP in mouse BECs vs. hCMEC/D3:
NAME (Genesets)	SIZE	p.value	adj.p
REGULATION_OF_SKELETAL_MUSCLE_FIBER_DEVELOPMENT	21	≤0.001	0.570726
MESENCHYMAL_CELL_DEVELOPMENT	50	≤0.001	0.403195
CELLULAR_RESPONSE_TO_PEPTIDE_HORMONE_STIMULUS	79	≤0.001	0.416966
LYMPHOCYTE_DIFFERENTIATION	88	≤0.001	0.36224
CELLULAR_RESPONSE_TO_INSULIN_STIMULUS	73	≤0.001	0.352522
MAPKKK_CASCADE	169	≤0.001	0.343273
RESPONSE_TO_PEPTIDE_HORMONE_STIMULUS	177	≤0.001	0.330705
PROTEIN_AMINO_ACID_DEPHOSPHORYLATION	117	≤0.001	0.33006
LEUKOCYTE_DIFFERENTIATION	116	≤0.001	0.361371
REGULATION_OF_SYNAPTIC_TRANSMISSION	114	≤0.001	0.359113
REGULATION_OF_SMALL_GTPASE_MEDIATED_SIGNAL_TRANSDUCTION	232	≤0.001	0.374135
NEGATIVE_REGULATION_OF_CELL_COMMUNICATION	313	≤0.001	0.459182
IMMUNE_RESPONSE	434	≤0.001	0.445162
NEGATIVE_REGULATION_OF_TRANSCRIPTION__DNA_DEPENDENT	370	≤0.001	0.440184
RESPONSE_TO_EXTERNAL_STIMULUS	473	≤0.001	0.472281
METAL_ION_TRANSPORT	374	0.00101833	0.451656
ENZYME_LINKED_RECEPTOR_PROTEIN_SIGNALING_PATHWAY	329	0.00102041	0.439929
SIGNAL_TRANSMISSION_VIA_PHOSPHORYLATION_EVENT	332	0.00103093	0.462769
DEPHOSPHORYLATION	129	0.00111359	0.350405
NEGATIVE_REGULATION_OF_SIGNAL_TRANSDUCTION	115	0.00112233	0.354807
RESPONSE_TO_INSULIN_STIMULUS	118	0.0011325	0.341923
HEART_MORPHOGENESIS	94	0.00113636	0.345761
MESENCHYME_DEVELOPMENT	61	0.00122699	0.365956
REGULATION_OF_NEUROTRANSMITTER_LEVELS	61	0.00123609	0.349151
T_CELL_DIFFERENTIATION	56	0.00127551	0.447592
HEART_LOOPING	31	0.00130548	0.485683
MOLTING_CYCLE	40	0.00131579	0.317985
EMBRYONIC_HEART_TUBE_MORPHOGENESIS	31	0.0013245	0.550585
PROTEIN_AMINO_ACID_DEACETYLATION	21	0.00141643	0.416067
NEURON_DIFFERENTIATION	410	0.00201613	0.48334
NEGATIVE_REGULATION_OF_RNA_METABOLIC_PROCESS	374	0.00205128	0.437759
INTRACELLULAR_PROTEIN_KINASE_CASCADE	332	0.00206186	0.456927
RESPONSE_TO_EXTRACELLULAR_STIMULUS	242	0.00210526	0.456668
TRANSMEMBRANE_RECEPTOR_PROTEIN_TYROSINE_KINASE_SIGNALING_PATHWAY	212	0.00214823	0.433634
MESENCHYMAL_CELL_DIFFERENTIATION	52	0.00242424	0.350447
REGULATION_OF_MUSCLE_CELL_DIFFERENTIATION	37	0.00261097	0.344527
HISTONE_DEACETYLATION	16	0.00280112	0.499789
ALPHA_BETA_T_CELL_DIFFERENTIATION	13	0.00295858	0.576728
RESPONSE_TO_HORMONE_STIMULUS	415	0.00307377	0.432905
NEURON_DEVELOPMENT	303	0.0030896	0.458054
REGULATION_OF_SYSTEM_PROCESS	287	0.003125	0.440322
SYNAPTIC_TRANSMISSION	256	0.00314465	0.460535
REGULATION_OF_NUCLEOTIDE_METABOLIC_PROCESS	248	0.00316122	0.437547
REGULATION_OF_TRANSMISSION_OF_NERVE_IMPULSE	124	0.00328228	0.430949
NEGATIVE_REGULATION_OF_SIGNALING_PROCESS	117	0.00339751	0.360451
NEGATIVE_REGULATION_OF_ION_TRANSPORT	23	0.004	0.406576
CELL_ACTIVATION_INVOLVED_IN_IMMUNE_RESPONSE	33	0.00402145	0.404172
G_PROTEIN_COUPLED_RECEPTOR_PROTEIN_SIGNALING_PATHWAY	409	0.0040404	0.471123
RESPONSE_TO_ENDOGENOUS_STIMULUS	461	0.00404449	0.472201
REGULATION_OF_SKELETAL_MUSCLE_TISSUE_DEVELOPMENT	26	0.00420168	0.470357
REGULATION_OF_RAS_PROTEIN_SIGNAL_TRANSDUCTION	196	0.00422833	0.43713
HEART_DEVELOPMENT	229	0.00425532	0.436581
NEURON_PROJECTION_MORPHOGENESIS	182	0.00427808	0.440421
RESPONSE_TO_FLUID_SHEAR_STRESS	10	0.00441826	0.32891
REGULATION_OF_NEUROLOGICAL_SYSTEM_PROCESS	134	0.00451467	0.453035
CELL_MORPHOGENESIS	298	0.00520291	0.451136
IN_UTERO_EMBRYONIC_DEVELOPMENT	209	0.00531915	0.459819
AMEBOIDAL_CELL_MIGRATION	31	0.00534759	0.34505
LEUKOCYTE_ACTIVATION_INVOLVED_IN_IMMUNE_RESPONSE	33	0.00535475	0.367708
SPHINGOLIPID_BIOSYNTHETIC_PROCESS	29	0.00535475	0.328354
NEGATIVE_REGULATION_OF_TRANSFORMING_GROWTH_FACTOR_BETA_RECEPTOR_SIGNALING_PATHWAY	25	0.00541272	0.38191
POSITIVE_REGULATION_OF_CELL_MIGRATION	122	0.00558036	0.453899
REGULATION_OF_EPITHELIAL_CELL_PROLIFERATION	77	0.00591716	0.357021
RESPONSE_TO_NUTRIENT_LEVELS	219	0.00628272	0.440169
REGULATION_OF_VASOCONSTRICTION	34	0.0065445	0.352499
HAIR_CYCLE_PROCESS	38	0.00665779	0.346699
POSITIVE_REGULATION_OF_CATABOLIC_PROCESS	71	0.00718563	0.376024
NEUROTRANSMITTER_TRANSPORT	74	0.00721154	0.349186
LYMPHOCYTE_ACTIVATION_INVOLVED_IN_IMMUNE_RESPONSE	16	0.00721501	0.348185
REGULATION_OF_TRIGLYCERIDE_METABOLIC_PROCESS	12	0.00739645	0.336413
HAIR_FOLLICLE_DEVELOPMENT	38	0.00774194	0.334225
MOLTING_CYCLE_PROCESS	38	0.0078534	0.33313
VASCULOGENESIS	39	0.00797872	0.362138
RESPONSE_TO_CYTOKINE_STIMULUS	99	0.00814901	0.369469
GASTRULATION_WITH_MOUTH_FORMING_SECOND	23	0.0083682	0.389065
CELL_MORPHOGENESIS_INVOLVED_IN_DIFFERENTIATION	227	0.00843882	0.467572
NEURAL_CREST_CELL_MIGRATION	17	0.00846262	0.382569
HEMOPOIESIS	216	0.00850159	0.438087
REGULATION_OF_G_PROTEIN_COUPLED_RECEPTOR_PROTEIN_SIGNALING_PATHWAY	57	0.00857843	0.367523
RESPONSE_TO_ESTRADIOL_STIMULUS	61	0.00865266	0.370597
RHYTHMIC_PROCESS	145	0.00878156	0.439586
POSITIVE_REGULATION_OF_CELLULAR_COMPONENT_MOVEMENT	131	0.00882029	0.448346
POSITIVE_REGULATION_OF_LOCOMOTION	129	0.00883002	0.470303
HISTONE_MODIFICATION	138	0.00890869	0.461721
HAIR_CYCLE	40	0.00893997	0.342597
NEGATIVE_REGULATION_OF_PROTEIN_AMINO_ACID_PHOSPHORYLATION	43	0.00899743	0.356944
NEURON_PROJECTION_REGENERATION	11	0.00902256	0.342495
LEARNING	46	0.00911458	0.352836
REGULATION_OF_STRIATED_MUSCLE_CELL_DIFFERENTIATION	28	0.00943396	0.368937
OVULATION	17	0.00981767	0.327264
EPITHELIAL_TO_MESENCHYMAL_TRANSITION	21	0.00984529	0.358611
CELLULAR_RESPONSE_TO_ENDOGENOUS_STIMULUS	162	0.00990099	0.464259
CATION_TRANSPORT	449	0.010101	0.504448
NEGATIVE_REGULATION_OF_T_CELL_DIFFERENTIATION	10	0.0106383	0.354014
LIPID_CATABOLIC_PROCESS	156	0.0108225	0.475193
AXONOGENESIS	162	0.0108932	0.439796
SPHINGOLIPID_METABOLIC_PROCESS	68	0.0109489	0.420791
NEGATIVE_REGULATION_OF_LYASE_ACTIVITY	51	0.0111386	0.370499
REGULATION_OF_TRANSFORMING_GROWTH_FACTOR_BETA_RECEPTOR_SIGNALING_PATHWAY	46	0.011378	0.363656
NEGATIVE_REGULATION_OF_ADENYLATE_CYCLASE_ACTIVITY	51	0.0115533	0.366038
REGULATION_OF_WNT_RECEPTOR_SIGNALING_PATHWAY	87	0.0116009	0.442548
REGULATION_OF_CELL_MIGRATION	206	0.0117396	0.449897
RESPONSE_TO_TESTOSTERONE_STIMULUS	11	0.0120664	0.358903
CATION_HOMEOSTASIS	252	0.0125261	0.501173
INSULIN_RECEPTOR_SIGNALING_PATHWAY	35	0.0133156	0.350907
BEHAVIOR	390	0.013347	0.532014
REGULATION_OF_CATABOLIC_PROCESS	261	0.0133745	0.496001
WNT_RECEPTOR_SIGNALING_PATHWAY	120	0.013544	0.458176
NEGATIVE_REGULATION_OF_WNT_RECEPTOR_SIGNALING_PATHWAY	56	0.013597	0.450037
BIOMINERAL_FORMATION	27	0.0136986	0.343461
SEGMENTATION	54	0.0137157	0.430335
CELL_PART_MORPHOGENESIS	229	0.0137276	0.501653
VENTRICULAR_SEPTUM_DEVELOPMENT	10	0.0139969	0.345685
CELL_MORPHOGENESIS_INVOLVED_IN_NEURON_DIFFERENTIATION	176	0.0140389	0.454305
NEGATIVE_REGULATION_OF_MULTICELLULAR_ORGANISMAL_PROCESS	157	0.0140845	0.438974
NEGATIVE_REGULATION_OF_TRANSMEMBRANE_RECEPTOR_PROTEIN_SERINE_THREONINE_KINASE_SIGNALING_PATHWAY	40	0.0142857	0.361296
COVALENT_CHROMATIN_MODIFICATION	141	0.0143805	0.462284
NEURON_PROJECTION_DEVELOPMENT	227	0.0147213	0.501374
REGULATION_OF_NUCLEOTIDE_BIOSYNTHETIC_PROCESS	108	0.0147392	0.468368
NEGATIVE_REGULATION_OF_CYCLASE_ACTIVITY	51	0.0147783	0.365965
POSITIVE_REGULATION_OF_TRIGLYCERIDE_METABOLIC_PROCESS	10	0.0148588	0.370393
LEARNING_OR_MEMORY	100	0.0152582	0.447251
ALPHA_BETA_T_CELL_ACTIVATION	16	0.0153846	0.338596
CERAMIDE_BIOSYNTHETIC_PROCESS	15	0.0155148	0.35139
ORGANIC_ACID_TRANSPORT	128	0.0155729	0.439258
MEMBRANE_LIPID_METABOLIC_PROCESS	74	0.0156438	0.44707
SODIUM_ION_TRANSPORT	101	0.0157658	0.464072
RESPIRATORY_GASEOUS_EXCHANGE	33	0.0167095	0.373788
L_AMINO_ACID_TRANSPORT	15	0.0167832	0.364276
NEGATIVE_REGULATION_OF_CELL_DIFFERENTIATION	218	0.0169492	0.499321
EMBRYONIC_HEART_TUBE_DEVELOPMENT	41	0.0179257	0.355653
NEGATIVE_REGULATION_OF_HEART_CONTRACTION	11	0.018018	0.34553
LIPID_TRANSPORT	127	0.0181818	0.462456
SPHINGOID_BIOSYNTHETIC_PROCESS	18	0.0185714	0.374861
REGULATION_OF_CAMP_BIOSYNTHETIC_PROCESS	100	0.018648	0.435003
REGULATION_OF_CELLULAR_CATABOLIC_PROCESS	225	0.0188088	0.497465
DRUG_TRANSPORT	10	0.0188383	0.376048
SPHINGOID_METABOLIC_PROCESS	47	0.0192802	0.389189
RESPONSE_TO_ESTROGEN_STIMULUS	104	0.0195853	0.458424
NEGATIVE_REGULATION_OF_TRANSCRIPTION_FROM_RNA_POLYMERASE_II_PROMOTER	262	0.0196484	0.525749
CELLULAR_RESPONSE_TO_HORMONE_STIMULUS	155	0.0196507	0.436585
MEMBRANE_LIPID_BIOSYNTHETIC_PROCESS	31	0.0199734	0.416043
CELL_PROJECTION_MORPHOGENESIS	217	0.019979	0.498841
REGULATION_OF_ALPHA_BETA_T_CELL_ACTIVATION	27	0.0203252	0.359223
DETERMINATION_OF_LEFT_RIGHT_SYMMETRY	33	0.0209424	0.435464
REGULATION_OF_LOCOMOTION	227	0.0209424	0.490756
NEUROPEPTIDE_SIGNALING_PATHWAY	69	0.0209618	0.46506
HEMOPOIETIC_OR_LYMPHOID_ORGAN_DEVELOPMENT	240	0.0211193	0.500061
CIRCULATORY_SYSTEM_PROCESS	164	0.0214823	0.449717
TRANSMISSION_OF_NERVE_IMPULSE	302	0.0215827	0.52088
GLYCOPROTEIN_CATABOLIC_PROCESS	16	0.0219619	0.401371
CELLULAR_DI___TRI_VALENT_INORGANIC_CATION_HOMEOSTASIS	198	0.0223404	0.498591
NEGATIVE_REGULATION_OF_CALCIUM_ION_TRANSPORT	16	0.0225035	0.392686
POSITIVE_REGULATION_OF_ALPHA_BETA_T_CELL_ACTIVATION	19	0.0225989	0.443991
REGULATION_OF_CYCLIC_NUCLEOTIDE_METABOLIC_PROCESS	113	0.0227531	0.450562
REGULATION_OF_CELLULAR_COMPONENT_MOVEMENT	229	0.0229645	0.498513
REGULATION_OF_BMP_SIGNALING_PATHWAY	27	0.0234681	0.447387
AMINO_ACID_TRANSPORT	75	0.0240385	0.45741
REGULATION_OF_ALPHA_BETA_T_CELL_DIFFERENTIATION	19	0.0242857	0.434529
LIPID_LOCALIZATION	139	0.0245536	0.449778
REGULATION_OF_INTRACELLULAR_PH	11	0.024602	0.433838
SYMBIOSIS__ENCOMPASSING_MUTUALISM_THROUGH_PARASITISM	47	0.0249688	0.448544
REGULATION_OF_CYCLASE_ACTIVITY	90	0.0253165	0.465889
POSITIVE_REGULATION_OF_SIGNALING_PATHWAY	346	0.0254582	0.551997
PALATE_DEVELOPMENT	40	0.0258732	0.442206
SOMITE_DEVELOPMENT	42	0.0259067	0.444763
CALCIUM_ION_HOMEOSTASIS	174	0.025974	0.500917
NEGATIVE_REGULATION_OF_DEVELOPMENTAL_PROCESS	266	0.0260688	0.525976
RESPONSE_TO_LIPOPOLYSACCHARIDE	109	0.0260771	0.452017
SIGNAL_COMPLEX_ASSEMBLY	14	0.0261628	0.355274
BLOOD_CIRCULATION	164	0.0262009	0.461187
LEUKOCYTE_ACTIVATION	208	0.0263435	0.497781
REGULATION_OF_MAP_KINASE_ACTIVITY	142	0.0267559	0.503631
INTERACTION_WITH_SYMBIONT	15	0.0269865	0.364261
REGULATION_OF_CYCLIC_NUCLEOTIDE_BIOSYNTHETIC_PROCESS	108	0.0271493	0.464803
CERAMIDE_METABOLIC_PROCESS	41	0.0276382	0.451995
CHROMATIN_MODIFICATION	293	0.0276923	0.531976
LOCOMOTION	366	0.0276923	0.579975
CARBOXYLIC_ACID_TRANSPORT	127	0.0278707	0.453272
T_CELL_ACTIVATION	108	0.0280899	0.456368
UROGENITAL_SYSTEM_DEVELOPMENT	134	0.0281215	0.482734
POSITIVE_REGULATION_OF_LYMPHOCYTE_DIFFERENTIATION	28	0.0281879	0.434289
LYMPHOCYTE_ACTIVATION	167	0.0283533	0.504571
DI___TRI_VALENT_INORGANIC_CATION_HOMEOSTASIS	214	0.0285714	0.500638
CELLULAR_COMPONENT_MORPHOGENESIS	334	0.0286885	0.568044
NEGATIVE_REGULATION_OF_MUSCLE_CELL_DIFFERENTIATION	16	0.0286944	0.37527
NEGATIVE_REGULATION_OF_NEURON_DIFFERENTIATION	29	0.0292553	0.446408
POSITIVE_REGULATION_OF_CELL_COMMUNICATION	376	0.0294416	0.567937
SEX_DETERMINATION	17	0.0300429	0.363057
SMALL_GTPASE_MEDIATED_SIGNAL_TRANSDUCTION	257	0.0303665	0.523254
TRANSITION_METAL_ION_TRANSPORT	65	0.030525	0.460787
DETERMINATION_OF_BILATERAL_SYMMETRY	35	0.0306667	0.449957
CYCLIC_NUCLEOTIDE_METABOLIC_PROCESS	25	0.0314548	0.430809
RESPONSE_TO_STARVATION	47	0.0319018	0.463814
INHIBITION_OF_ADENYLATE_CYCLASE_ACTIVITY_BY_G_PROTEIN_SIGNALING_PATHWAY	38	0.0320102	0.449679
CELL_FATE_DETERMINATION	27	0.0324763	0.430733
REGULATION_OF_CGMP_METABOLIC_PROCESS	10	0.0325444	0.388872
CELLULAR_CATION_HOMEOSTASIS	219	0.032563	0.514759
CELLULAR_RESPONSE_TO_STARVATION	35	0.0326797	0.461831
POSITIVE_REGULATION_OF_T_CELL_DIFFERENTIATION	26	0.0327422	0.443107
REGULATION_OF_LYASE_ACTIVITY	91	0.0333333	0.438847
CIRCADIAN_RHYTHM	51	0.0336658	0.463849
AUTONOMIC_NERVOUS_SYSTEM_DEVELOPMENT	18	0.0338983	0.446264
CARDIAC_CHAMBER_DEVELOPMENT	43	0.0340479	0.434203
REGULATION_OF_SYSTEMIC_ARTERIAL_BLOOD_PRESSURE_BY_HORMONE	17	0.0344333	0.390136
PH_REDUCTION	11	0.0346908	0.435811
EMBRYONIC_DIGIT_MORPHOGENESIS	30	0.0347129	0.44395
PROTEIN_AMINO_ACID_DEMETHYLATION	13	0.0347323	0.446622
REGULATION_OF_ISOTYPE_SWITCHING	12	0.0351906	0.450229
POSITIVE_REGULATION_OF_EPITHELIAL_CELL_PROLIFERATION	39	0.035443	0.449988
REGULATION_OF_ARF_PROTEIN_SIGNAL_TRANSDUCTION	36	0.0354796	0.438277
NEGATIVE_REGULATION_OF_TRANSMISSION_OF_NERVE_IMPULSE	25	0.0356164	0.435056
EMBRYONIC_AXIS_SPECIFICATION	15	0.0357654	0.435064
REGULATION_OF_CANONICAL_WNT_RECEPTOR_SIGNALING_PATHWAY	43	0.0359897	0.459465
REGULATION_OF_CELLULAR_PH	13	0.036036	0.430311
RESPONSE_TO_TOXIN	59	0.03625	0.433122
POSITIVE_REGULATION_OF_WNT_RECEPTOR_SIGNALING_PATHWAY	19	0.0373961	0.434135
COPPER_ION_TRANSPORT	13	0.037464	0.447593
POSITIVE_REGULATION_OF_CELLULAR_CATABOLIC_PROCESS	52	0.0377113	0.43736
MODIFICATION_OF_MORPHOLOGY_OR_PHYSIOLOGY_OF_OTHER_ORGANISM_INVOLVED_IN_SYMBIOTIC_INTERACTION	18	0.0377622	0.44539
HISTONE_DEMETHYLATION	12	0.038806	0.4493
REGULATION_OF_CAMP_METABOLIC_PROCESS	102	0.0389908	0.439061
PROTEIN_UBIQUITINATION_INVOLVED_IN_UBIQUITIN_DEPENDENT_PROTEIN_CATABOLIC_PROCESS	18	0.0392707	0.448852
MONOVALENT_INORGANIC_CATION_TRANSPORT	237	0.0398741	0.561488
RESPONSE_TO_ELECTRICAL_STIMULUS	11	0.0398818	0.458074
CELLULAR_CALCIUM_ION_HOMEOSTASIS	166	0.0411701	0.539304
REGULATION_OF_ADENYLATE_CYCLASE_ACTIVITY	88	0.0417633	0.43926
REGULATION_OF_SYNAPTIC_PLASTICITY	48	0.0418782	0.466974
BONE_MINERALIZATION	12	0.041979	0.447874
RESPONSE_TO_BACTERIUM	160	0.0425764	0.518147
REGULATION_OF_MYOBLAST_DIFFERENTIATION	12	0.0425844	0.445123
REGULATION_OF_LIPID_STORAGE	27	0.0434193	0.44257
REGULATION_OF_GLUCOSE_METABOLIC_PROCESS	35	0.0434211	0.478259
NEGATIVE_REGULATION_OF_TRANSCRIPTION	461	0.0434783	0.61583
NEGATIVE_REGULATION_OF_INTRACELLULAR_PROTEIN_KINASE_CASCADE	50	0.0436954	0.46241
SECONDARY_METABOLIC_PROCESS	43	0.0437018	0.441993
RESPONSE_TO_MOLECULE_OF_BACTERIAL_ORIGIN	118	0.0443686	0.491636
ION_HOMEOSTASIS	362	0.0447154	0.580304
REGULATION_OF_PLATELET_ACTIVATION	10	0.0451128	0.442048
CELL_ACTIVATION	244	0.0451207	0.53702
AMINE_TRANSPORT	98	0.0451912	0.490313
POSITIVE_REGULATION_OF_ALPHA_BETA_T_CELL_DIFFERENTIATION	15	0.0451977	0.445015
INTRACELLULAR_PH_REDUCTION	10	0.0452489	0.441858
CARDIAC_VENTRICLE_DEVELOPMENT	34	0.0456376	0.462267
JAK_STAT_CASCADE	32	0.0461133	0.438571
NEGATIVE_REGULATION_OF_SYNAPTIC_TRANSMISSION	21	0.0462585	0.443114
PHOSPHOLIPID_TRANSPORT	31	0.0463215	0.459944
CHEMICAL_HOMEOSTASIS	474	0.0463243	0.622019
POSITIVE_REGULATION_OF_LIPID_STORAGE	12	0.0467153	0.450058
NEURAL_CREST_CELL_DIFFERENTIATION	28	0.0472973	0.46593
POSITIVE_REGULATION_OF_PROTEIN_CATABOLIC_PROCESS	46	0.0476191	0.441851
CELLULAR_AMINO_ACID_DERIVATIVE_CATABOLIC_PROCESS	18	0.04782	0.44648
POSITIVE_REGULATION_OF_SIGNAL_TRANSDUCTION	249	0.0480669	0.562427
POSITIVE_REGULATION_OF_SIGNALING_PROCESS	254	0.0481675	0.562773
EMBRYONIC_PATTERN_SPECIFICATION	34	0.0481928	0.434574
REGULATION_OF_PH	28	0.0484293	0.440087
NEGATIVE_REGULATION_OF_SIGNALING_PATHWAY	251	0.0486542	0.561722
REGULATION_OF_TYROSINE_PHOSPHORYLATION_OF_STAT3_PROTEIN	13	0.0486787	0.447099
PROSTATE_GLAND_EPITHELIUM_MORPHOGENESIS	22	0.0488467	0.461255
RENAL_SYSTEM_DEVELOPMENT	98	0.0489511	0.501601
NEURAL_CREST_CELL_DEVELOPMENT	27	0.0490463	0.446658
PROTEIN_AMINO_ACID_AUTOPHOSPHORYLATION	72	0.0493537	0.474731
CELLULAR_COMPONENT_MOVEMENT	422	0.0495951	0.621821
NEGATIVE_REGULATION_OF_NEUROLOGICAL_SYSTEM_PROCESS	28	0.0497159	0.46276
COGNITION	412	0.0498474	0.625818
UP in hCMEC/D3 vs. mouse BECs
NAME (Genesets)	SIZE	p.value	adj.p
M_PHASE_OF_MITOTIC_CELL_CYCLE	218	≤0.001	≥0.001
CHROMOSOME_SEGREGATION	79	≤0.001	≥0.001
MITOSIS	211	≤0.001	≥0.001
NUCLEAR_DIVISION	211	≤0.001	≥0.001
MITOTIC_SISTER_CHROMATID_SEGREGATION	34	≤0.001	≥0.001
ORGANELLE_FISSION	219	≤0.001	≥0.001
CHROMOSOME_LOCALIZATION	16	≤0.001	≥0.001
ESTABLISHMENT_OF_CHROMOSOME_LOCALIZATION	16	≤0.001	≥0.001
SPINDLE_CHECKPOINT	14	≤0.001	≥0.001
CELL_CYCLE_CHECKPOINT	95	≤0.001	≥0.001
NEGATIVE_REGULATION_OF_NUCLEAR_DIVISION	15	≤0.001	≥0.001
M_PHASE	322	≤0.001	≥0.001
NEGATIVE_REGULATION_OF_MITOSIS	15	≤0.001	≥0.001
CELL_DIVISION	279	≤0.001	≥0.001
SISTER_CHROMATID_SEGREGATION	35	≤0.001	≥0.001
MITOTIC_CELL_CYCLE	359	≤0.001	0.00124538
SPINDLE_ASSEMBLY_CHECKPOINT	12	≤0.001	0.00252662
MITOTIC_CELL_CYCLE_CHECKPOINT	45	≤0.001	0.00441695
CELL_CYCLE_PHASE	407	≤0.001	0.00436155
MITOTIC_CELL_CYCLE_SPINDLE_CHECKPOINT	11	≤0.001	0.00502121
SPINDLE_ORGANIZATION	48	≤0.001	0.00681465
NEGATIVE_REGULATION_OF_MITOTIC_METAPHASE_ANAPHASE_TRANSITION	11	≤0.001	0.00756702
REGULATION_OF_MITOTIC_METAPHASE_ANAPHASE_TRANSITION	22	≤0.001	0.00738363
TRANSLATION	251	≤0.001	0.00813983
MITOTIC_CELL_CYCLE_SPINDLE_ASSEMBLY_CHECKPOINT	10	≤0.001	0.0090128
METAPHASE_PLATE_CONGRESSION	12	≤0.001	0.0149189
VENTRICULAR_CARDIAC_MUSCLE_CELL_DIFFERENTIATION	10	≤0.001	0.0150159
MICROTUBULE_ORGANIZING_CENTER_ORGANIZATION	31	≤0.001	0.0168739
CENTROSOME_ORGANIZATION	30	≤0.001	0.0164573
NEGATIVE_REGULATION_OF_CELL_CYCLE_PROCESS	39	≤0.001	0.0164227
CARDIAC_CELL_DEVELOPMENT	13	≤0.001	0.0195024
ANAPHASE_PROMOTING_COMPLEX_DEPENDENT_PROTEASOMAL_UBIQUITIN_DEPENDENT_PROTEIN_CATABOLIC_PROCESS	62	≤0.001	0.0196916
REGULATION_OF_TUMOR_NECROSIS_FACTOR_BIOSYNTHETIC_PROCESS	11	≤0.001	0.0195426
CARDIAC_MUSCLE_CELL_DEVELOPMENT	13	≤0.001	0.0331917
REGULATION_OF_UBIQUITIN_PROTEIN_LIGASE_ACTIVITY_INVOLVED_IN_MITOTIC_CELL_CYCLE	66	≤0.001	0.0352538
REGULATION_OF_LIGASE_ACTIVITY	83	≤0.001	0.0453137
REGULATION_OF_UBIQUITIN_PROTEIN_LIGASE_ACTIVITY	80	≤0.001	0.0459548
ESTABLISHMENT_OF_ORGANELLE_LOCALIZATION	63	≤0.001	0.0576938
POSITIVE_REGULATION_OF_UBIQUITIN_PROTEIN_LIGASE_ACTIVITY	69	≤0.001	0.0580725
POSITIVE_REGULATION_OF_LIGASE_ACTIVITY	72	≤0.001	0.0620395
DNA_REPLICATION	162	≤0.001	0.0678062
MICROTUBULE_CYTOSKELETON_ORGANIZATION	127	≤0.001	0.0681844
NEGATIVE_REGULATION_OF_ORGANELLE_ORGANIZATION	80	≤0.001	0.0688748
MICROTUBULE_BASED_PROCESS	205	≤0.001	0.0694896
POSITIVE_REGULATION_OF_UBIQUITIN_PROTEIN_LIGASE_ACTIVITY_INVOLVED_IN_MITOTIC_CELL_CYCLE	62	≤0.001	0.0706421
REGULATION_OF_CELL_CYCLE_PROCESS	130	≤0.001	0.0706104
DNA_RECOMBINATION	94	≤0.001	0.0735827
CYTOKINESIS	39	≤0.001	0.0751574
ORGANELLE_LOCALIZATION	87	≤0.001	0.0833874
RRNA_METABOLIC_PROCESS	88	≤0.001	0.0831494
REGULATION_OF_MITOTIC_CELL_CYCLE	154	≤0.001	0.0985269
DNA_DAMAGE_RESPONSE__SIGNAL_TRANSDUCTION	80	≤0.001	0.101842
TRANSLATIONAL_ELONGATION	80	≤0.001	0.107744
DNA_REPAIR	265	≤0.001	0.108487
REGULATION_OF_MITOSIS	52	≤0.001	0.111058
NCRNA_METABOLIC_PROCESS	212	≤0.001	0.111657
NUCLEOSIDE_METABOLIC_PROCESS	53	≤0.001	0.110866
NEGATIVE_REGULATION_OF_LIGASE_ACTIVITY	65	≤0.001	0.119953
NCRNA_PROCESSING	170	≤0.001	0.120029
RRNA_PROCESSING	85	≤0.001	0.11886
DNA_INTEGRITY_CHECKPOINT	53	≤0.001	0.120764
TRNA_METABOLIC_PROCESS	107	≤0.001	0.136498
MEIOTIC_CELL_CYCLE	94	≤0.001	0.153485
DNA_METABOLIC_PROCESS	449	≤0.001	0.169123
MEIOSIS	93	≤0.001	0.171303
INTERPHASE	104	≤0.001	0.172621
CELLULAR_PROTEIN_COMPLEX_ASSEMBLY	136	≤0.001	0.191946
RESPONSE_TO_DNA_DAMAGE_STIMULUS	353	≤0.001	0.246042
CELLULAR_MACROMOLECULAR_COMPLEX_ASSEMBLY	242	≤0.001	0.339801
PROTEASOMAL_PROTEIN_CATABOLIC_PROCESS	132	≤0.001	0.365124
CELLULAR_MACROMOLECULAR_COMPLEX_SUBUNIT_ORGANIZATION	280	≤0.001	0.386717
REGULATION_OF_CELL_CYCLE	408	≤0.001	0.438943
NON_RECOMBINATIONAL_REPAIR	12	0.00293255	0.0131023
MITOTIC_METAPHASE_PLATE_CONGRESSION	10	0.00311526	0.0162535
NUCLEOTIDE_EXCISION_REPAIR__DNA_GAP_FILLING	16	0.00319489	0.0358311
SOMATIC_RECOMBINATION_OF_IMMUNOGLOBULIN_GENE_SEGMENTS	14	0.00352113	0.0521349
CARDIAC_MUSCLE_CELL_DIFFERENTIATION	21	0.00353357	0.0574429
REGULATION_OF_MICROTUBULE_CYTOSKELETON_ORGANIZATION	33	0.00396825	0.121374
PYRIMIDINE_NUCLEOTIDE_METABOLIC_PROCESS	31	0.00413223	0.0851386
PROTEIN_POLYMERIZATION	35	0.00458716	0.0834745
NEGATIVE_REGULATION_OF_UBIQUITIN_PROTEIN_LIGASE_ACTIVITY_INVOLVED_IN_MITOTIC_CELL_CYCLE	61	0.00512821	0.112032
REGULATION_OF_NUCLEAR_DIVISION	52	0.0052356	0.109526
NEGATIVE_REGULATION_OF_UBIQUITIN_PROTEIN_LIGASE_ACTIVITY	65	0.00561798	0.129813
DOUBLE_STRAND_BREAK_REPAIR	55	0.00564972	0.111573
TRNA_PROCESSING	67	0.00564972	0.182759
REGULATION_OF_EXIT_FROM_MITOSIS	10	0.0058997	0.0337423
REGULATION_OF_HEART_GROWTH	14	0.00626959	0.0962854
NEGATIVE_REGULATION_OF_PROTEIN_UBIQUITINATION	76	0.00653595	0.121161
PYRIMIDINE_NUCLEOSIDE_METABOLIC_PROCESS	18	0.00684931	0.0454377
M_PHASE_OF_MEIOTIC_CELL_CYCLE	93	0.00729927	0.179489
RIBOSOME_BIOGENESIS	112	0.00769231	0.17555
CELLULAR_AMINO_ACID_BIOSYNTHETIC_PROCESS	43	0.00869565	0.133967
MITOTIC_CHROMOSOME_CONDENSATION	11	0.00952381	0.0705417
DNA_DUPLEX_UNWINDING	15	0.0096463	0.112554
APOPTOTIC_MITOCHONDRIAL_CHANGES	26	0.0108303	0.111469
DNA_DAMAGE_CHECKPOINT	51	0.0108696	0.153226
CARDIAC_CELL_DIFFERENTIATION	30	0.0113208	0.163615
DNA_DAMAGE_RESPONSE__SIGNAL_TRANSDUCTION_RESULTING_IN_INDUCTION_OF_APOPTOSIS	27	0.0119522	0.119537
G2_M_TRANSITION_DNA_DAMAGE_CHECKPOINT	18	0.0126582	0.101318
MICROTUBULE_BASED_MOVEMENT	82	0.0127389	0.267333
MEIOSIS_I	37	0.0128755	0.172476
NEGATIVE_REGULATION_OF_CELL_SUBSTRATE_ADHESION	17	0.013245	0.109528
INTERPHASE_OF_MITOTIC_CELL_CYCLE	101	0.0136986	0.216563
RIBONUCLEOPROTEIN_COMPLEX_BIOGENESIS	165	0.0136986	0.33423
G2_M_TRANSITION_CHECKPOINT	21	0.0137931	0.100061
TRNA_AMINOACYLATION	43	0.0149254	0.209948
REGULATION_OF_CARDIAC_MUSCLE_TISSUE_GROWTH	12	0.0150602	0.0926342
REGULATION_OF_CARDIAC_MUSCLE_TISSUE_DEVELOPMENT	12	0.0151976	0.101767
G1_S_TRANSITION_OF_MITOTIC_CELL_CYCLE	50	0.0153061	0.205536
RESPONSE_TO_FUNGUS	13	0.0155763	0.089728
REGULATION_OF_FIBRINOLYSIS	12	0.0158228	0.120002
MITOTIC_SPINDLE_ORGANIZATION	16	0.0176056	0.1018
POSITIVE_REGULATION_OF_BEHAVIOR	42	0.0190476	0.263288
REGULATION_OF_CARDIAC_MUSCLE_CELL_PROLIFERATION	12	0.019544	0.0925251
EMBRYONIC_SKELETAL_SYSTEM_MORPHOGENESIS	58	0.0203046	0.202137
REGULATION_OF_MICROTUBULE_BASED_PROCESS	40	0.0205761	0.178076
REGULATION_OF_PROTEIN_UBIQUITINATION	116	0.0211268	0.31311
DEOXYRIBONUCLEOTIDE_METABOLIC_PROCESS	24	0.0215827	0.164686
PYRIMIDINE_RIBONUCLEOSIDE_METABOLIC_PROCESS	14	0.0222222	0.124148
CELL_REDOX_HOMEOSTASIS	53	0.0225225	0.161199
RIBOSOMAL_SMALL_SUBUNIT_BIOGENESIS	10	0.0230263	0.112396
REGULATION_OF_HORMONE_METABOLIC_PROCESS	12	0.0236686	0.11029
DNA_GEOMETRIC_CHANGE	15	0.0245399	0.109871
CHROMOSOME_CONDENSATION	23	0.025	0.17576
DNA_DEPENDENT_DNA_REPLICATION	49	0.0253807	0.241133
RESPONSE_TO_MAGNESIUM_ION	10	0.0253968	0.107452
BRANCHING_INVOLVED_IN_URETERIC_BUD_MORPHOGENESIS	26	0.0260223	0.191309
TRNA_AMINOACYLATION_FOR_PROTEIN_TRANSLATION	43	0.0275229	0.237317
REGULATION_OF_ORGAN_GROWTH	29	0.0299145	0.165017
DNA_CONFORMATION_CHANGE	88	0.0307692	0.332697
PROTEASOMAL_UBIQUITIN_DEPENDENT_PROTEIN_CATABOLIC_PROCESS	132	0.0315789	0.378781
ISOTYPE_SWITCHING	10	0.0318471	0.128567
RELEASE_OF_CYTOCHROME_C_FROM_MITOCHONDRIA	18	0.0330882	0.176841
NEGATIVE_REGULATION_OF_B_CELL_ACTIVATION	14	0.0341615	0.154042
PYRIMIDINE_NUCLEOTIDE_BIOSYNTHETIC_PROCESS	19	0.034965	0.147856
PROTEOGLYCAN_METABOLIC_PROCESS	38	0.0361446	0.178834
SOMATIC_DIVERSIFICATION_OF_IMMUNOGLOBULINS_INVOLVED_IN_IMMUNE_RESPONSE	10	0.0362538	0.136421
POSITIVE_REGULATION_OF_PROTEIN_UBIQUITINATION	91	0.0363636	0.334954
REGULATION_OF_ORGANELLE_ORGANIZATION	207	0.0363636	0.45415
REGULATION_OF_CHROMOSOME_SEGREGATION	11	0.0368098	0.108758
REGULATION_OF_SMOOTH_MUSCLE_CELL_MIGRATION	20	0.0376712	0.208767
TELOMERE_MAINTENANCE	26	0.0389105	0.209617
SOMATIC_RECOMBINATION_OF_IMMUNOGLOBULIN_GENES_INVOLVED_IN_IMMUNE_RESPONSE	10	0.0403727	0.154233
PHOSPHOINOSITIDE_MEDIATED_SIGNALING	68	0.0419162	0.256545
CENTROSOME_CYCLE	16	0.0422078	0.178396
IMMUNOGLOBULIN_PRODUCTION_INVOLVED_IN_IMMUNOGLOBULIN_MEDIATED_IMMUNE_RESPONSE	10	0.0427632	0.163167
SOMATIC_CELL_DNA_RECOMBINATION	22	0.0431655	0.177987
NEGATIVE_REGULATION_OF_CELLULAR_COMPONENT_ORGANIZATION	156	0.0454545	0.437288
POSITIVE_REGULATION_OF_CELL_CYCLE_PROCESS	39	0.0458333	0.290745
TELOMERE_ORGANIZATION	27	0.0462185	0.17539
NEUROBLAST_PROLIFERATION	14	0.0474684	0.182981
AMINO_ACID_ACTIVATION	43	0.0491803	0.247947
SULFATE_TRANSPORT	12	0.0498534	0.158962
PYRIMIDINE_DEOXYRIBONUCLEOTIDE_METABOLIC_PROCESS	10	0.0498534	0.176944
